# Supplementary material for: A host defense peptide mimetic, brilacidin, potentiates caspofungin antifungal activity against human pathogenic fungi
Source: Nat Commun. 2023 Apr 12;14:2052. doi: 10.1038/s41467-023-37573-y (PMC10090755; doi:10.1038/s41467-023-37573-y)
Supplement: Supplementary file 4 — Source data file [file 41467_2023_37573_MOESM4_ESM.zip]

Archive with 10 entries (10 files):
- fig1a_RAW.xlsx
- fig1b_RAW.cdx
- fig2_RAW.xlsx
- fig3_RAW.xlsx
- fig4_RAW.xlsx
- fig5_RAW.xlsx
- fig6_RAW.xlsx
- Fig7cde_RAW.xlsx
- Suppl figS1_RAW.xlsx
- Suppl figS3_RAW.xlsx
