# Supplementary material for: A host defense peptide mimetic, brilacidin, potentiates caspofungin antifungal activity against human pathogenic fungi
Source: Nat Commun. 2023 Apr 12;14:2052. doi: 10.1038/s41467-023-37573-y (PMC10090755; doi:10.1038/s41467-023-37573-y)
Supplement: Supplementary file 4 — Source data file [file 41467_2023_37573_MOESM4_ESM.zip › fig1a_RAW.xlsx]

## Sheet: RAW fig1A
		ctrl (MM+caspo)						MM + 20 uM drug						MM+ 0.6uM drug+ 0.2ug/mL caspo						MM+ 1.25uM drug+ 0.2ug/mL caspo						MM+ 2.5uM drug+ 0.2ug/mL caspo						MM+ 5uM drug+ 0.2ug/mL caspo						MM+ 10uM drug+ 0.2ug/mL caspo						MM+ 20uM drug+ 0.2ug/mL caspo
	Clormidazole	100	100	100	100	100	100	79.1658	78.1236	77.1549	79.6245	82.2136	79.2154	102.682	104.512	101.996	100.125	105.224	98.1546	87.9422	88.2145	83.1623	88.7782	93.6254	85.9962	89.8192	92.3364	88.1402	87.3325	90.7802	88.1485	104.378	102.336	106.535	101.982	99.0216	111.022	67.2841	65.412	69.3365	65.127	63.9952	72.0216	37.5402	35.0215	33.0261	39.0125	38.6251	39.5632
	5-fluorocytosin	100	100	100	100	100	100	67.8734	68.1145	66.2369	65.5248	62.2236	70.5249	95.6298	99.1563	96.0215	102.326	93.2655	90.2254	106.874	108.021	112.019	104.329	104.065	106.125	101.07	102.653	100.986	105.333	98.0216	101.021	88.8846	87.562	89.2016	84.0697	89.5213	92.021	74.6911	76.0326	79.625	81.201	68.0663	70.0015	73.0913	78.5625	77.0215	70.2654	71.0215	72.025
	Ravuconazole	100	100	100	100	100	100	68.6048	69.9953	71.2985	73.5563	70.5983	72.4589	101.725	95.0216	106.522	100.266	102.275	103.255	108.199	109.012	110.854	108.016	106.663	107.021	106.166	107.856	105.128	102.957	109.35	105.995	106.434	108.032	104.695	105.653	105.984	105.956	56.0782	50.6921	62.3697	57.0217	58.1254	56.6213	93.406	95.2016	98.5124	90.5124	95.6632	90.1254
	Ciclopirox	100	100	100	100	100	100	79.2487	81.5249	82.6639	80.6874	78.5213	79.5621	90.4778	94.0215	89.2016	85.0002	92.7	88.1452	90.1327	89.0254	88.036	96.0246	92.0125	90.1254	89.8155	88.6639	91.2046	93.0248	85.0358	88.9563	88.4515	90.2561	86.066	87.0245	89.6021	87.1523	100.218	104.256	103.265	108.033	90.265	99.9512	84.0962	85.0015	90.2541	89.632	82.3352	78.0212
	MMV1593544	100	100	100	100	100	100	79.3789	80.965	81.6632	83.2695	77.5441	76.3256	84.8477	89.2235	80.1145	82.3951	86.5216	81.1145	85.481	84.115	83.0125	86.0221	87.021	85.6521	86.7372	87.549	88.0326	92.0168	87.0554	80.1523	91.7897	89.0216	95.0326	90.2541	88.0265	93.0621	113.849	119.033	120.21	100.785	111.875	112.952	83.0725	85.0362	86.0216	88.203	80.1521	80.1254
	Toremifene	100	100	100	100	100	100	106.252	106.563	108.217	99.658	103.985	109.652	98.0878	99.152	97.0255	96.1125	102.224	99.1254	103.132	103.226	105.206	106.782	100.125	103.245	100.115	99.1021	102.19	103.668	97.0215	101.166	85.4818	84.2561	83.0695	91.5623	88.0236	88.9563	44.1871	45.0219	50.321	51.269	35.0214	42.0854	39.3721	43.0215	40.1258	44.021	35.0215	37.0254
	Brilacidin	100	100	100	100	100	100	115.172	114.567	110.27	119.896	112.055	117.236	91.9134	88.1256	92.0125	90.9963	95.2104	95.333	98.5302	99.0216	96.0215	97.0215	99.1158	99.156	84.1361	85.0655	80.1658	86.6982	90.1548	83.021	46.4312	48.6592	50.265	40.3692	43.0215	50.2654	45.7097	47.0594	49.0215	40.264	43.0215	46.6213	43.0891	45.0215	44.021	40.0213	39.0215	47.9652
	MMV1634399	100	100	100	100	100	100	104.993	103.255	105.37	100.225	106.985	104.633	29.7523	28.1025	30.033	31.056	29.99	26.032	36.8054	37.842	32.24	37.0241	34.0226	39.9521	35.7318	33.0216	30.1652	38.0246	35.0244	38.1024	37.4803	39.0256	35.0215	40.3321	42.1022	33.0213	38.5702	29.0213	38.0213	45.0212	39.0216	39.0217	39.803	40.2663	40.1125	36.0326	35.0125	43.0215
	Diiodoemodin	100	100	100	100	100	100	89.2808	91.8547	93.0652	95.3302	88.1205	87.1001	93.3663	94.0215	92.3351	90.1542	92.3334	95.2	108.971	110.952	106.022	109.125	107.152	108.154	104.993	110.216	95.2784	105.752	104.682	103.876	95.5147	102.033	90.2516	93.0216	97.6632	98.5231	85.1653	88.021	75.0399	92.0216	80.1265	90.154	56.5571	55.0214	53.0215	54.0219	58.0125	60.2516
	PPTN	100	100	100	100	100	100	111.504	112.876	115.698	109.165	116.24	108.745	94.4034	94.4462	96.658	99.1024	90.1225	94.0215	105.27	105.162	104.036	107.889	110.088	102.265	109.688	111.158	114.066	105.198	110.002	108.659	88.607	90.2365	96.3325	85.0162	83.2215	88.9521	46.1998	45.0216	47.9982	50.1253	41.0213	46.5135	44.09	40.265	48.621	43.024	45.0985	44.9516
	Triclofidine	100	100	100	100	100	100	128.366	139.563	126.237	121.895	125.34	129.635	95.4077	98.2253	96.2368	92.011	90.1547	96.1254	86.5638	85.021	86.0125	88.1254	85.02	86.1492	84.3917	85.9531	80.1549	86.0216	90.0542	81.692	58.1209	62.032	52.3652	55.0261	59.2013	62.9563	52.5257	53.0216	56.0213	49.0225	45.021	50.2153	42.073	40.216	44.0216	46.0213	43.2258	40.1254
	Loxoprofen	100	100	100	100	100	100	108.92	110.126	109.337	111.745	108.323	114.86	109.995	112.048	109.237	106.884	110.995	108.202	110.936	111.025	109.216	113.025	109.022	111.132	93.3512	95.0215	99.0325	90.254	87.9852	93.5427	80.9338	86.3622	83.202	78.9821	78.6265	77.0219	91.0594	101.033	95.0213	88.025	85.0125	90.1562	61.5996	63.0216	60.2254	61.0257	66.0325	59.6245
	Regorafenib	100	100	100	100	100	100	88.0488	85.1245	82.3652	84.1142	92.3512	90.8766	106.216	106.995	110.265	108.652	107.052	104.667	109.559	111.025	107.026	109.046	111.025	109.523	104.024	105.996	102.765	101.266	107.485	105.011	95.4472	95.4622	102.265	93.6521	98.0236	90.1653	81.9562	81.256	88.021	75.0162	80.125	81.9546	54.4403	55.0217	53.0215	55.0212	60.2421	50.1245
	OSU 03012	100	100	100	100	100	100	119.53	120.337	121.255	125.369	118.775	119.632	82.6523	80.1254	78.2254	83.815	80.1445	84.6521	104.532	105.265	109.216	103.216	100.632	104.524	100.203	100.237	105.763	95.0125	101.25	101.897	94.9045	99.2214	95.632	91.028	89.6635	94.9563	71.6514	77.521	69.0325	68.0218	72.0326	72.2155	50.1085	51.0217	53.0264	49.0212	48.0215	51.0215
	MMV1782211	100	100	100	100	100	100	110.468	109.995	108.221	111.254	107.981	114.326	90.6008	89.13	92.0112	95.3652	92.24	85.015	92.8432	90.168	94.2688	96.025	88.012	92.9651	98.0013	102.265	96.0774	98.032	97.021	99.8963	80.0249	82.0783	75.623	76.3251	82.0213	83.9923	42.3989	43.0216	45.0215	39.0216	38.3362	45.1625	45.3652	46.512	47.6632	45.1245	49.532	40.2511
	MMV1782350	100	100	100	100	100	100	118.598	119.552	117.222	121.065	118.79	123.226	90.8303	92.351	92.513	93.0214	91.0122	88.1254	110.852	113.201	112.087	109.125	105.555	110.954	110.221	112.021	108	109.021	111.021	110.999	96.8187	100.021	102.367	93.0213	95.6632	93.0325	52.1638	50.2251	55.0321	45.0322	55.625	53.9963	63.9172	65.0125	60.1254	61.203	64.2103	65.0215
	MMV1782097	100	100	100	100	100	100	100.688	100.125	99.1	101.327	105.692	100.625	96.8505	98.2156	95.0321	95.0127	98.0125	93.3352	106.905	104.265	108.554	109.32	105.558	106.798	107.159	108.165	105.264	109.125	113.025	104.956	99.4305	103.541	104.698	90.1251	98.621	99.8621	52.5768	54.0216	55.0321	48.0215	50.1542	52.9543	52.1225	50.1256	54.2103	53.0215	49.6325	55.2144
		ctrl (MM+caspo)	MM + 20 uM drug	MM+ 0,6uM drug+ 0,2ug/mL caspo	MM+ 1,25uM drug+ 0,2ug/mL caspo	MM+ 2,5uM drug+ 0,2ug/mL caspo	MM+ 5uM drug+ 0,2ug/mL caspo	MM+ 10uM drug+ 0,2ug/mL caspo	MM+ 20uM drug+ 0,2ug/mL caspo
AVERAGE	Clormidazole	100	79.2496	102.116	87.9531	89.4262	104.212	67.1961	37.1314
	5-fluorocytosin	100	66.7497	96.104	106.906	101.514	88.5434	74.9363	73.6645
	Ravuconazole	100	71.0854	101.511	108.294	106.242	106.126	56.8181	93.9035
	Ciclopirox	100	80.368	89.9244	90.8928	89.4502	88.0921	100.998	84.89
	MMV1593544	100	79.8577	84.0361	85.2173	86.9239	91.1978	113.117	83.7685
	Toremifene	100	105.721	98.6211	103.619	100.544	86.8916	44.651	39.7645
	Brilacidin	100	114.866	92.2652	98.1444	84.8736	46.5019	45.2829	43.19
	MMV1634399	100	104.244	29.161	36.3144	35.0117	37.8305	38.1129	39.0414
	Diiodoemodin	100	90.7919	92.9017	108.396	104.133	96.1678	85.0881	56.1477
	PPTN	100	112.371	94.7923	105.785	109.795	88.7276	46.1466	44.3417
	Triclofidine	100	128.506	94.6935	86.1487	84.7113	58.2836	50.9712	42.6138
	Loxoprofen	100	110.552	109.56	110.726	93.1978	80.8548	91.7178	61.9216
	Regorafenib	100	87.1468	107.308	109.534	104.425	95.8359	81.3882	54.6452
	OSU 03012	100	120.816	81.6025	104.564	100.727	94.2343	71.7458	50.3701
	MMV1782211	100	110.374	90.727	92.3804	98.5488	80.0108	42.1604	45.7413
	MMV1782350	100	119.742	91.3089	110.296	110.214	96.8206	52.0124	63.2483
	MMV1782097	100	101.26	96.0764	106.9	107.949	99.3797	52.1267	52.3878
