# Supplementary material for: A host defense peptide mimetic, brilacidin, potentiates caspofungin antifungal activity against human pathogenic fungi
Source: Nat Commun. 2023 Apr 12;14:2052. doi: 10.1038/s41467-023-37573-y (PMC10090755; doi:10.1038/s41467-023-37573-y)
Supplement: Supplementary file 4 — Source data file [file 41467_2023_37573_MOESM4_ESM.zip › fig2_RAW.xlsx]

## Sheet: fig 2a
10^4 spores/mL, 48h in liquid MM added CAS or VOR + BRI and then plated
ctrl (spores)		viable cels	average of viable cels	SD
ctrl (spores)	exp 1	100	100	0
	exp 2	100										media da % de cels viáveis	SD
	exp 3	100								ctrl	spores	100	0
Caspofungin		counted cells	viable cells (%)	% of viable cels	SD	STATS				+ 20µM BRI	CAS 0.2µg/mL	15	0.816497
0.2µg/mL CAS + 20µM BRI	exp 1	15	15	15	0.816497	6.38366e-09					CAS 0.5µg/mL	0.333333	0.471405
	exp 2	14	14							+ 20µM BRI	VOR 0.125µg/mL	10.6667	1.24722
	exp 3	16	16								VOR 0.25µg/mL	1.33333	0.471405
0.5µg/mL CAS + 20µM BRI	exp 1	1	1	0.333333	0.471405	3.75322e-10
	exp 2	0	0
	exp 3	0	0
Voriconazole		counted cells	viable cells (%)	SD
ctrl (spores)	exp 1	100	100	0
	exp 2	100
	exp 3	100
Caspofungin		counted cells	viable cells (%)	% of viable cels	SD	STATS
0.125µg/mL VOR + 20µM BRI	exp 1	9	9	10.6667	1.24722	2.84771e-08
	exp 2	11	11
	exp 3	12	12
0.25µg/mL VOR + 20µM BR	exp 1	1	1	1.33333	0.471405	3.9077e-10
	exp 2	1	1
	exp 3	2	2

## Sheet: fig 2c
	exp1									exp 2								exp 3
		BRI								BRI								BRI
		0	1.25	2.5	5	10	20	40	80	0	1.25	2.5	5	10	20	40	4	0	1.25	2.5	5	10	20	40	80
CAS	4	67,0778380924922	31.6618	27.5002	58.6304	49.6158	29.2559	28.5655	66.0721	68.5598	38.9986	55.2659	50.6523	41.5742	35.8852	28.5585	55.5986	66.516	25.2542	58.5169	48.5215	51.1451	30.1453	26.5413	59.0216
	2	28.8865	30.9218	26.3591	33.8757	31.0745	28.5935	27.0649	37.7435	28.8895	27.6652	39.3965	46.5982	45.8722	35.5522	28.5588	55.5587	33.3265	38.5691	45.5214	53.2985	55.522	25.5416	21.2587	49.5121
	1	30.2562	29.9743	31.5605	40.118	27.9033	27.832	28.5074	39.3975	32.5598	28.3366	33.7451	43.3365	29.557	26.8952	26.5529	53.5527	25.553	25.8417	39.2517	56.2477	25.5482	27.6681	27.5217	55.2542
	0.5	81,0858832950467	81,0858832950467	26.9801	29.9913	27.8385	25.4085	26.3468	30.9675	83.557	79.6589	29.666	29.557	35.5597	27.5522	25.5587	48.8896	83.5215	82.2875	23.2574	25.1549	26.1784	23.2155	29.2013	45.7154
	0.25	99,2731411859479	99,2731411859479	85,8500510165169	99.1086	29.6256	25.8922	27.2442	30.1063	98.8876	98.066	98.0258	95.2255	27.5587	28.5574	26.2255	31.5598	92.0145	96.3518	89.5142	87.125	27.7485	24.7077	29.0216	29.0245
	0.125	99.9955	99.3264	99.9663	99.7255	98.2465	87,7297499647649	40.6261	29.5947	99.9986	94.3266	97.2255	97.5584	79.2557	77.8855	36.5988	30.5587	98.2542	95.2016	85.2198	81.0125	79.5125	45.8754	30.5215	25.5425
	0.0625	99.9888	95.0439	99.065	99,197167103038	99.7717	95.4686	86,7948429170489	28.5835	99.6599	92.5599	90.8855	94.5583	69.2267	92.2255	52.5524	33.3366	93.2546	91.2158	98.1249	79.5135	81.255	99.0254	61.5245	19.2516
	0	99.9898	94,4013936231225	91,3631911520075	93,8244520088555	99.7666	87,0578929015774	56,2891747117363	26.4095	99.9857	91.2259	96.6653	92.2254	99.2588	85.9582	53.337	28.552	99.0219	98.0215	96.5215	89.5217	95.5212	38.5541	40.5215	18.5516
	AVERAGE
		BRI
		0	1.25	2.5	5	10	20	40	80
CAS	4	67.5379	31.9715	47.0943	52.6014	47.445	31.7621	27.8884	60.2307
	2	30.3675	32.3854	37.0924	44.5908	44.1562	29.8958	25.6275	47.6048
	1	29.4563	28.0509	34.8524	46.5674	27.6695	27.4651	27.5273	49.4015
	0.5	83.5392	80.9732	26.6345	28.2344	29.8589	25.3921	27.0356	41.8575
	0.25	95.451	97.2089	93.77	93.8197	28.311	26.3858	27.4971	30.2302
	0.125	99.4161	96.2849	94.1372	92.7655	85.6716	61.8805	35.9155	28.5653
	0.0625	97.6344	92.9399	96.0251	87.0359	83.4178	95.5732	57.0384	27.0572
	0	99.6658	94.6237	96.5934	90.8735	98.1822	62.2562	46.9292	24.5044

## Sheet: fig 2d
	exp1									exp 2								exp 3
		BRI								BRI								BRI
		0	1.25	2.5	5	10	20	40	80	0	1.25	2.5	5	10	20	40	4	0	1.25	2.5	5	10	20	40	80
VOR	4	29.4011	30.721	28.3497	24.9003	25.866	28.4619	30.4139	53.9328	35.0247	35.2159	25.2652	21.2652	28.2351	31.2545	29.3264	41.2638	24.1259	27.0259	32.266	20.1254	23.0256	26.0214	28.6235	56.2514
	2	29.8913	28.0279	29.2776	25.4202	26.536	28.7447	30.0307	37.7974	33.0215	29.5217	25.2682	31.2168	29.5132	25.0482	32.025	38.0225	29.9854	27.126	31.0215	28.9853	26.2541	27.2985	26.2365	41.2259
	1	91.9861	77.8783	72.0929	73.2737	57.3412	25.2528	26.2013	43.6112	93.0215	81.2652	65.0276	69.0214	45.2568	30.2351	26.0215	33.126	90.257	73.0219	73.0216	75.0254	70.8521	23.5235	27.2685	54.2287
	0.5	99.5149	95.4798	84.7104	91.7359	91.5995	83.5289	52.0846	41.5326	91.2546	86.3297	89.266	88.2175	99.5268	78.2399	58.0259	47.2658	97.0889	99.0216	86.0244	86.0215	89.6521	82.3265	48.5235	39.5225
	0.25	80.0921	80.0921	99.0587	99.3312	99.2867	97.8109	50.6184	44.3291	98.2611	73.2699	93.0218	93.0216	85.2139	91.248	41.0277	42.0126	79.759	83.2682	93.0216	89.2653	91.5237	94.0251	52.2252	38.554
	0.125	99.9952	98.8518	97.9202	99.6596	99.0005	97.9182	47.8134	41.9781	97.5164	95.2546	90.2651	87.2368	93.0153	91.4424	45.5121	38.0126	97.0216	96.0211	99.0216	99.0215	99.6532	93.0251	49.5216	49.9866
	0.0625	99.0216	99.832	69.2787	97.5831	99.8657	98.845	64.7847	48.3766	98.3267	89.3261	83.2351	99.012	97.264	98.0216	60.3254	47.2125	96.7834	96.3992	75.0216	96.0214	95.026	99.6226	69.3362	47.5698
	0	99.999	99.02	97.1718	99.7896	94.6905	82.396	43.8679	27.2329	99.85	98.2465	91.2685	95.2546	99.1245	75.5265	35.2682	29.3265	99.9985	95.268	95.546	99.2654	97.2544	89.514	61.2547	25.5522
	AVERAGE
		BRI
		0	1.25	2.5	5	10	20	40	80
VOR	4	29.5172	30.9876	28.627	22.097	25.7089	28.5793	29.4546	50.4827
	2	30.9661	28.2252	28.5224	28.5408	27.4344	27.0305	29.4307	39.0153
	1	91.7549	77.3885	70.0474	72.4401	57.8167	26.3371	26.4971	43.6553
	0.5	95.9528	93.6104	86.6669	88.6583	93.5928	81.3651	52.878	42.7736
	0.25	86.0374	78.8767	95.034	93.8727	92.0081	94.3613	47.9571	41.6319
	0.125	98.1777	96.7092	95.7356	95.306	97.223	94.1286	47.6157	43.3258
	0.0625	98.0439	95.1858	75.8451	97.5388	97.3852	98.8297	64.8155	47.7196
	0	99.9492	97.5115	94.6621	98.1032	97.0231	82.4788	46.7969	27.3705

## Sheet: fig 2e
	MM	ON in MM + treatment with CAS, BRI os CAS+BRI
		counted cels	n° of DiBAC (+) cels	% of DiBAC (+) cels	average (%)	SD ( %)
exp 1	CAS [0.2µg/mL]	50	16	32	30.6667	3.39935
	BRI [20µM]	50	5	10	11.3333	3.39935
	CAS [0.2µg/mL] + BRI [20µM]	50	41	82	77.3333	4.10961
	ctrl (MM)	50	0	0	2.66667	2.49444
exp 2	CAS [0.2µg/mL]	50	17	34
	BRI [20µM]	50	4	8
	CAS [0.2µg/mL] + BRI [20µM]	50	36	72
	ctrl (MM)	50	1	2
exp 3	CAS [0.2µg/mL]	50	13	26
	BRI [20µM]	50	8	16
	CAS [0.2µg/mL] + BRI [20µM]	50	39	78
	ctrl (MM)	50	3	6
								statistics
	NCS	ON in MM + 4h in MM NCS followed by treatment with CAS, BRI or CAS + BRI							CAS [0.2µg/mL]	BRI [20µM]	CAS [0.2µg/mL] + BRI [20µM]	ctrl (MM)
		counted cels	n° of DiBAC (+) cels	% of DiBAC (+) cels	average (%)	SD ( %)		MM	32	10	82	0
exp 1	CAS [0.2µg/mL]	50	17	34	30	4.32049			34	8	72	2
	BRI [20µM]	50	7	14	11.3333	2.49444			26	16	78	6
	CAS [0.2µg/mL] + BRI [20µM]	50	35	70	68.6667	13.0979		NCS	34	14	70	4
	4h starvation (ctrl)	50	2	4	2	1.63299			32	12	84	0
									24	8	52	2
exp 2	CAS [0.2µg/mL]	50	16	32				TTEST	0.436079	0.5	0.211201	0.383822
	BRI [20µM]	50	6	12
	CAS [0.2µg/mL] + BRI [20µM]	50	42	84
	4h starvation (ctrl)	50	0	0
exp 3	CAS [0.2µg/mL]	50	12	24
	BRI [20µM]	50	4	8
	CAS [0.2µg/mL] + BRI [20µM]	50	26	52
	4h starvation (ctrl)	50	1	2
	exp 3

## Sheet: fig 2f
Biofilm assay
		VOR [2ug/mL] +									VOR [4ug/mL] +									CAS [0.2ug/mL] +									CAS [2ug/mL]									ctrl (MM)
		biological replicate 1			biological replicate 2			biological replicate 3			biological replicate 1			biological replicate 2			biological replicate 3			biological replicate 1			biological replicate 2			biological replicate 3			biological replicate 1			biological replicate 2			biological replicate 3			biological replicate 1			biological replicate 2			biological replicate 3
	ctrl (MM)	0.982	0.815	0.947	0.868	0.972	0.845	0.934	0.753	0.883	0.501	0.339	0.364	0.496	0.257	0.559	0.423	0.364	0.366	0.766	0.774	0.7	0.684	0.913	0.66	0.588	0.753	0.842	0.77	0.829	0.889	0.684	0.863	0.903	0.584	0.653	0.612	0.757	0.881	0.853	0.966	0.999	0.863	0.804	0.947	0.784
	BRI [20µM]	0.407	0.447	0.698	0.683	0.457	0.568	0.668	0.415	0.561	0.26	0.104	0.214	0.13	0.009	0.331	0.241	0.12	0.201	0.075	0.075	0.067	0.062	0.035	0.085	0.073	0.0684	0.073	0.096	0.071	0.075	0.072	0.039	0.106	0.086	0.095	0.069	0.743	0.848	0.832	0.902	0.855	0.932	0.8	0.913	0.892
	BRI [40µM]	0.081	0.074	0.091	0.102	0.03	0.057	0.012	0.16	0.14	0.08	0.091	0.084	0.07	0.115	0.05	0.066	0.044	0.125	0.066	0.06	0.062	0.06	0.01	0.099	0.068	0.075	0.054	0.081	0.079	0.09	0.104	0.099	0.135	0.069	0.0512	0.081	0.307	0.271	0.331	0.407	0.398	0.453	0.257	0.311	0.295
data for statistical analysis		biological replicate 1			biological replicate 2			biological replicate 3			biological replicate 1			biological replicate 2			biological replicate 3			biological replicate 1			biological replicate 2			biological replicate 3			biological replicate 1			biological replicate 2			biological replicate 3
		average	SD	N	average	sd	N	average	sd	N	average	SD	N	average	sd	N	average	sd	N	average	SD	N	average	sd	N	average	sd	N	average	SD	N	average	sd	N	average	sd	N
	ctrl (MM)	0.914667	0.0719089	3	0.895	0.0552509	3	0.856667	0.0762029	3	0.401333	0.0712102	3	0.437333	0.130083	3	0.384333	0.0273537	3	0.746667	0.0331595	3	0.752333	0.11403	3	0.727667	0.105231	3	0.829333	0.0485821	3	0.816667	0.0952202	3	0.616333	0.0283353	3
	BRI [20µM]	0.517333	0.12879	3	0.569333	0.0922689	3	0.548	0.103695	3	0.192667	0.0654489	3	0.156667	0.132801	3	0.187333	0.0503344	3	0.0723333	0.00377124	3	0.0606667	0.0204342	3	0.0714667	0.00216846	3	0.0806667	0.0109646	3	0.0723333	0.0273537	3	0.0833333	0.0107806	3
	BRI [40µM]	0.082	0.00697615	3	0.063	0.0296985	3	0.104	0.0655642	3	0.085	0.00454606	3	0.0783333	0.0271825	3	0.0783333	0.0341988	3	0.0626667	0.00249444	3	0.0563333	0.0364265	3	0.0656667	0.00873053	3	0.0833333	0.00478423	3	0.112667	0.0159234	3	0.0670667	0.0122424	3
