# Supplementary material for: A host defense peptide mimetic, brilacidin, potentiates caspofungin antifungal activity against human pathogenic fungi
Source: Nat Commun. 2023 Apr 12;14:2052. doi: 10.1038/s41467-023-37573-y (PMC10090755; doi:10.1038/s41467-023-37573-y)
Supplement: Supplementary file 4 — Source data file [file 41467_2023_37573_MOESM4_ESM.zip › fig3_RAW.xlsx]

## Sheet: fig3a
			biological replicate 1			biological replicate 2			biological replicate 3
			replicate 1	replicate 2	replicate 3	replicate 4	replicate 5	replicate 6	replicate 7	replicate 8	replicate 9
		MM	100	100	100	100	100	100	100	100	100
		Brilacidin	99.7	98.2	99.16	99.7	98.8	98.33	99.23	102.2	101.3
	FRAX 486 [µM]	5	99.99	97.25	100.02	78.62	100.8	105.3	102.02	72.44	102.42
		10	97.22	98.44	103.56	98.652	95.125	99.98	95.06	89.32	89.45
		20	98.74	74.52	99.62	80.26	92.014	102.35	99.5	100.36	99.952
		40	65.23	80.25	98.62	79.62	100.63	102.65	87.62	92.05	91.95
		80	49.05	40.48	50.56	55.98	42.22	50.18	53.98	51.26	51.57
	FRAX 486 [µM] + BRI [20µM]	5	89.56	73.02	99.14	81.69	98.01	97.22	96.46	96.8	97.9
		10	70.44	69.12	62.78	71.23	70.69	71.54	72.69	73.2	71.15
		20	65.024	50.246	49.053	54.87	54.32	42.063	54.26	62.054	53.69
		40	45.77	32.026	45.69	35.0689	45.74	44.25	45.36	55.9863	62.02
		80	29.452	30.526	41.25	42.33	40.26	55.3269	40.25	41.025	40.19
			biological replicate 1			biological replicate 2			biological replicate 3
			average	SD	N	average	sd	N	average	sd	N
data for estatistical analysis	FRAX 486 [µM]	5	99.0867	1.29878	3	94.9067	11.662	3	92.2933	14.0394	3
		10	99.74	2.74668	3	97.919	2.04869	3	91.2767	2.67575	3
		20	90.96	11.6304	3	91.5413	9.0244	3	99.9373	0.351247	3
		40	81.3667	13.6543	3	94.3	10.413	3	90.54	2.06516	3
		80	46.6967	4.43886	3	49.46	5.64052	3	52.27	1.21576	3
	FRAX 486 [µM] + BRI [20µM]	5	87.24	10.7889	3	92.3067	7.51404	3	97.0533	0.614564	3
		10	67.4467	3.34354	3	71.1533	0.35122	3	72.3467	0.87141	3
		20	54.7743	7.26395	3	50.4177	5.91191	3	56.668	3.81558	3
		40	41.162	6.46021	3	41.6863	4.71858	3	54.4554	6.88702	3
		80	33.7427	5.32656	3	45.9723	6.66846	3	40.4883	0.38027	3

## Sheet: fig3b
			biological replicate 1			biological replicate 2			biological replicate 3
			replicate 1	replicate 2	replicate 3	replicate 4	replicate 5	replicate 6	replicate 7	replicate 8	replicate 9
		MM	100	100	100	100	100	100	100	100	100
		Brilacidin	89.3	97.53	95.66	99.99	102.69	98.4	105.33	98.99	100.9
	PP121 [µM]	5	97.36	75.55	108.15	77.25	109.56	88.96	97.5	92.03	92.99
		10	84.06	89.14	87.55	98.77	99.69	103.05	99.78	89.31	96.11
		20	65.5	73.55	71.05	61.34	72.14	73.61	48.54	80.14	85.69
		40	60.18	59.02	65.15	63.66	50.14	59.47	61.45	54.18	53.67
		80	55.12	50.18	49.22	47.71	57.15	55.82	50.11	55.15	45.55
	PP 121 [µM] + BRI [20µM]	5	99.16	50.15	88.71	79.55	85.12	88.99	99.8	98.52	99.326
		10	50.14	54.15	58.19	75.16	65.88	69.81	70.5	60.74	69.21
		20	45.02	39.45	48.88	48.19	50	46.71	38.11	44.11	43.84
		40	49.6	33.8	37.48	32.6	35.12	25.84	39.16	40.08	42.15
		80	33.15	27.25	38.5	33.11	26.53	33.5	35.22	28.51	31.41
			biological replicate 1			biological replicate 2			biological replicate 3
			average	SD	N	average	sd	N	average	sd	N
data for estatistical analysis	PP121 [µM]	5	93.6867	13.56	3	91.9233	13.3559	3	94.1733	2.38473	3
		10	86.9167	2.1217	3	100.503	1.83952	3	95.0667	4.33756	3
		20	70.0333	3.36411	3	69.03	5.47067	3	71.4567	16.3622	3
		40	61.45	2.65881	3	57.7567	5.65091	3	56.4333	3.55342	3
		80	51.5067	2.5849	3	53.56	4.17206	3	50.27	3.92082	3
	PP 121 [µM] + BRI [20µM]	5	79.34	21.0767	3	84.5533	3.87464	3	99.2153	0.528385	3
		10	54.16	3.28641	3	70.2833	3.8033	3	66.8167	4.32901	3
		20	44.45	3.87082	3	48.3	1.34539	3	42.02	2.76698	3
		40	40.2933	6.75012	3	31.1867	3.91814	3	40.4633	1.2504	3
		80	32.9667	4.59462	3	31.0467	3.19773	3	31.7133	2.74773	3

## Sheet: fig3d
			biological replicate 1			biological replicate 2			biological replicate 3
			replicate 1	replicate 2	replicate 3	replicate 4	replicate 5	replicate 6	replicate 7	replicate 8	replicate 9
	ctrl (MM)	wild-type	101.01	90.28	80.33	99.05	97.54	99.3	98.45	98.84	94.99
		∆mpkA	90.56	83.25	77.01	80.12	92.6	65.14	89.2	99.77	88
		∆calA	58.99	44.56	49.71	60.35	72.15	66.85	40.19	59.82	55.31
	MM + BRI [20µM]	wild-type	91.62	99.52	95.11	78.95	93.84	89.5	92.55	93.1	85.27
		∆mpkA	56.78	48.1	49.12	49.59	52.89	57.95	45.84	59.15	44.83
		∆calA	69.52	70.014	53.99	58.74	62.81	50.09	49.516	52.08	56.84
			biological replicate 1			biological replicate 2			biological replicate 3
			average	SD	N	average	sd	N	average	sd	N
	ctrl (MM)	wild-type	90.54	8.44458	3	98.63	0.777475	3	97.4267	1.73032	3
		∆mpkA	83.6067	5.53751	3	79.2867	11.226	3	92.3233	5.28833	3
		∆calA	51.0867	5.97091	3	66.45	4.82563	3	51.7733	8.39505	3
	MM + BRI [20µM]	wild-type	95.4167	3.23244	3	87.43	6.25256	3	90.3067	3.56853	3
		∆mpkA	51.3333	3.87382	3	53.4767	3.43807	3	49.94	6.52549	3
		∆calA	64.508	7.44008	3	57.2133	5.30394	3	52.812	3.03448	3

## Sheet: fig3e
			biological replicate 1			biological replicate 2			biological replicate 3
			replicate 1	replicate 2	replicate 3	replicate 4	replicate 5	replicate 6	replicate 7	replicate 8	replicate 9
		Brilacidin	99.3	97.53	95.66	99.99	92.69	98.4	97.33	98.99	97.9
	CsA [µg/mL]	25	97.96	95.66	97.15	99.2	99.65	98.74	90.52	79.51	98.14
		50	85.16	98.24	97.6	96.21	99.85	95.32	99.01	98.82	99.84
		100	87.05	86.12	78.55	103.6	99.41	99.6	94.62	90.75	98.4
		200	75.88	88.56	92.5	99.901	95.99	96.88	99.43	89.51	97.01
	CsA [µg/mL] + BRI [20µM]	25	80.5	70.25	73.61	75.87	68.16	71.93	67.48	60.15	58.55
		50	42.88	57.53	60.14	52.55	65.83	69.82	57.99	61.89	65.25
		100	39.86	22.95	26.66	60.57	48.89	50.1	51.88	60.15	63.71
		200	25.51	28.84	23.95	48.55	55.05	53.87	50.66	47.87	36.5
			biological replicate 1			biological replicate 1			biological replicate 1
			average	SD	N	average	SD	N	average	SD	N
		Brilacidin	97.4967	1.48621	3	97.0267	3.13444	3	98.0733	0.688686	3
data for statistical analysis	CsA [µg/mL]	25	96.9233	0.952552	3	99.1967	0.371513	3	89.39	7.64752	3
		50	93.6667	6.02079	3	97.1267	1.95967	3	99.2233	0.442895	3
		100	83.9067	3.80672	3	100.87	1.93196	3	94.59	3.12317	3
		200	85.6467	7.09092	3	97.5903	1.6738	3	95.3167	4.22312	3
	CsA [µg/mL] + BRI [20µM]	25	74.7867	4.26646	3	71.9867	3.14785	3	62.06	3.88778	3
		50	53.5167	7.59636	3	62.7333	7.38265	3	61.71	2.96661	3
		100	29.8233	7.25681	3	53.1867	5.24412	3	58.58	4.95553	3
		200	26.1	2.03946	3	52.49	2.82734	3	45.01	6.12433	3

## Sheet: fig3g
			biological replicate 1			biological replicate 2			biological replicate 3
			replicate 1	replicate 2	replicate 3	replicate 4	replicate 5	replicate 6	replicate 7	replicate 8	replicate 9
		Brilacidin	89.3	97.53	95.66	99.99	92.65	98.4	95.33	98.99	99.9
	Chelerythrine [µg/mL]	0.78	97.521	96.66	97.15	99.2	99.65	69.021	97.52	89.51	98.14
		1.56	97.88	98.53	94.14	95.25	99.83	99.02	99.99	91.89	100.25
		3.12	99.02	92.03	98.88	90.08	95.62	97.42	98.41	94.5	89.99
		6.25	99.02	98.62	97.99	95.125	99.85	96.325	98.024	98.98	96.87
	Chelerythrine [µg/mL] + BRI [20µM]	0.78	98.5	97.25	93.66	75.802	99.98	102.64	105.27	99.87	100.5
		1.56	95.602	98.24	97.6	98.21	95.65	94.053	98.05	99.54	98.52
		3.12	99.86	95.88	99.64	95.02	98.25	96.99	98.41	96.17	99.1
		6.25	69.5	75.2	68.62	72.82	65.02	63.53	70.56	67.8	76.66
			biological replicate 1			biological replicate 1			biological replicate 1
			average	SD	N	average	SD	N	average	SD	N
		Brilacidin	94.1633	3.52262	3	97.0133	3.15289	3	98.0733	1.97508	3
data for statistical analysis	Chelerythrine [µg/mL]	0.78	97.1103	0.352619	3	89.2903	14.3338	3	95.0567	3.93024	3
		1.56	96.85	1.93455	3	98.0333	1.9957	3	97.3767	3.88111	3
		3.12	96.6433	3.26262	3	94.3733	3.12352	3	94.3	3.44036	3
		6.25	98.5433	0.423976	3	97.1	2.00531	3	97.958	0.862667	3
	Chelerythrine [µg/mL] + BRI [20µM]	0.78	96.47	2.05145	3	92.8073	12.0735	3	101.88	2.41085	3
		1.56	97.1473	1.12352	3	95.971	1.7122	3	98.7033	0.62195	3
		3.12	98.46	1.82655	3	96.7533	1.32922	3	97.8933	1.25072	3
		6.25	71.1067	2.91663	3	67.1233	4.07382	3	71.6733	3.70176	3

## Sheet: fig3h
			biological replicate 1			biological replicate 2			biological replicate 3
			replicate 1	replicate 2	replicate 3	replicate 4	replicate 5	replicate 6	replicate 7	replicate 8	replicate 9
		Brilacidin	89.3	97.53	95.66	99.99	96.69	98.4	95.33	98.99	97.9
	Calphostin C [µg/mL]	6.25	96.33	98.13	98.71	95.85	94.9	94.84	96.88	95.93	95.05
		12.5	95.81	92.12	96.58	94.37	93.12	99.81	96.7	99.12	98.04
		25	89.12	99.18	97.1	96.08	97.05	88.98	99.76	99.13	98.98
		50	79.98	89.65	98.17	99.13	85.13	97.73	99.06	92.15	93.05
	Calphostin C [µg/mL] + BRI [20µM]	6.25	88.51	99.53	95.15	98.33	91.7	88.54	92.06	97.68	90.51
		12.5	99.56	98.02	95.59	98.77	93.65	96.05	92.58	94.4	86.33
		25	68.53	60.25	73.35	75.08	65.35	63.88	70.52	69.09	68.73
		50	30.15	35.99	39.95	28.81	29.95	30.52	31.01	39.99	30.54
			biological replicate 1			biological replicate 1			biological replicate 1
			average	SD	N	average	SD	N	average	SD	N
		Brilacidin	94.1633	3.52262	3	98.36	1.34752	3	97.4067	1.53437	3
data for statistical analysis	Calphostin C [µg/mL]	25	97.7233	1.01329	3	95.1967	0.462625	3	95.9533	0.747277	3
		50	94.8367	1.94652	3	95.7667	2.90425	3	97.9533	0.98986	3
		100	95.1333	4.33603	3	94.0367	3.59747	3	99.29	0.337935	3
		200	89.2667	7.43098	3	93.9967	6.29568	3	94.7533	3.06736	3
	Calphostin C [µg/mL] + BRI [20µM]	25	94.3967	4.53032	3	92.8567	4.07958	3	93.4167	3.08033	3
		50	97.7233	1.63427	3	96.1567	2.09159	3	91.1033	3.45607	3
		100	67.3767	5.40988	3	68.1033	4.96962	3	69.4467	0.77306	3
		200	35.3633	4.0253	3	29.76	0.710915	3	33.8467	4.34823	3
