# Supplementary material for: A host defense peptide mimetic, brilacidin, potentiates caspofungin antifungal activity against human pathogenic fungi
Source: Nat Commun. 2023 Apr 12;14:2052. doi: 10.1038/s41467-023-37573-y (PMC10090755; doi:10.1038/s41467-023-37573-y)
Supplement: Supplementary file 4 — Source data file [file 41467_2023_37573_MOESM4_ESM.zip › fig4_RAW.xlsx]

## Sheet: fig4a
	exp1										exp 2										exp 3										exp 4
		BRI										BRI										BRI										BRI
		0	1.25	2.5	5	10	20	40	80			0	1.25	2.5	5	10	20	40	80			0	1.25	2.5	5	10	20	40	80			0	1.25	2.5	5	10	20	40	80
CAS	4	34.03	26.85	25.51	26.45	25.94	27.02	28.99	27.77		4	33.27	26.11	24.38	26.47	22.86	25.87	25	25.24		4	35.4	27.23	24.56	27.9	22.96	26.57	24.98	25.74		4	34.15	27.15	26.15	27.15	26.15	28.05	29.56	28.65
	2	38.11	30.23	24.9	29.58	28.46	26.19	27.35	28.61		2	34.31	28.37	21.56	22.3	20.24	21.48	22.82	23.6		2	35.76	28.22	23.63	23.5	20.35	21.45	22.13	25.41		2	28.62	31.56	25.94	28.69	28.46	27.15	28.15	28.01
	1	34.87	30.68	29.73	27.92	25.27	29.83	27.12	26.24		1	34.52	31.76	25.46	24.02	23.16	23.11	24.41	25.71		1	36.17	32.89	26.87	24.56	23.18	23.81	24.15	24.79		1	35.87	29.75	28.16	28.15	25.68	29.81	28.3	28.45
	0.5	49.01	33.89	27.93	24.66	27.62	25.92	26.91	25.63		0.5	42.81	32.21	22.73	21.37	22.63	20.7	22.14	21.99		0.5	42.18	33.15	21.96	22.78	22.45	19.99	22.81	21.96		0.5	47.69	34.6	27.05	25.05	28.03	26.84	27.91	24.7
	0.25	51.2	31.6	27.95	25.82	24.22	27.36	26.8	25.72		0.25	68.83	49.16	24.44	22.6	19.83	22.75	21.78	24.42		0.25	70.38	50.78	25.36	21.56	20.15	22.23	21.96	24.45		0.25	50.65	32.58	26.99	25.84	25.41	26	26.87	25.67
	0.125	48.24	56.23	41.64	28.55	26.6	27.12	25.22	25.99		0.125	55.2	66.57	45.87	22.05	21.75	21.22	20.94	22.99		0.125	58.34	68.63	46.85	22.68	21.76	21.48	21.99	22.01		0.125	53.15	57	42.75	28.6	27.78	27.13	26.55	24.59
	0.0625	65.04	71.08	73.96	79.04	75	53.84	28.87	26.72		0.0625	68.54	84.31	84.8	93.71	91.45	64.88	22.72	24.33		0.0625	70.19	85.17	85.3	93.78	91.54	65.95	23.74	22.66		0.0625	66.18	72.02	74.6	78.54	76.98	54.65	27.99	26.84
	0	100	98.52	96.45	95.02	86.92	82.06	78.12	24.93		0	100	96.58	95.97	95.14	93.1	88.67	82.24	31.22		0	100	98.2	95.3	95.41	93.1	88.13	83.01	31.62		0	100	97.85	95.23	96.87	85.61	83.09	79.52	24.05
	AVERAGE
		BRI
		0	1.25	2.5	5	10	20	40	80
CAS	4	34.2125	26.835	25.15	26.9925	24.4775	26.8775	27.1325	26.85
	2	34.2	29.595	24.0075	26.0175	24.3775	24.0675	25.1125	26.4075
	1	35.3575	31.27	27.555	26.1625	24.3225	26.64	25.995	26.2975
	0.5	46.1625	33.4625	24.9175	23.465	25.1825	23.3625	24.9425	23.57
	0.25	60.89	41.03	26.185	23.955	22.4025	24.585	24.3525	25.065
	0.125	53.7325	62.1075	44.2775	25.47	24.4725	24.2375	23.675	23.895
	0.0625	67.4875	78.145	79.665	86.2675	83.7425	59.83	25.83	25.1375
	0	100	97.7875	95.7375	95.61	89.6825	85.4875	80.7225	27.955

## Sheet: fig4b
	exp 1										exp 2										exp 3										exp 4
		BRI										BRI										BRI
		0	1.25	2.5	5	10	20	40	80			0	1.25	2.5	5	10	20	40	80			0	1.25	2.5	5	10	20	40	80			0	1.25	2.5	5	10	20	40	80
CAS	4	56.99	50.68	43.73	37.58	29.41	31.39	30.49	26.1		4	59.08	52.86	43.78	33.66	27.78	28.39	27.64	23.44		4	58.44	52.75	45.01	36.4	28.76	27.12	31.16	27.18		4	61.23	52.23	46.23	40.39	33.29	27.16	24.49	25.46
	2	37.71	36.37	36.91	38.79	30.97	25.87	29.63	24.97		2	36.54	37.24	40.72	36.25	31.86	24.81	26.4	24.9		2	38.62	37.9	35.12	34.99	31.18	26.55	27.89	24.37		2	38.98	38.04	39.15	38.56	35.23	25.09	28.72	25.13
	1	31.59	28.74	28.61	33.13	31.97	27.97	28.26	24.95		1	30.72	31.03	30.74	32.03	29.6	26.88	27.19	24.62		1	30.09	29.65	29.95	31.2	30.87	28.92	28.56	25.99		1	33.03	32.47	28.88	33.2	20.01	27.28	30.14	27.89
	0.5	30.02	32.2	32.75	32.42	34.78	25.96	25.16	24.01		0.5	43.58	32.11	32.78	30.83	34.19	25.41	25.32	23.64		0.5	29.88	33.12	33.22	32.89	36.12	27.46	28.43	24.88		0.5	44.67	33.15	33.1	38.56	36.89	29.04	40.12	26.17
	0.25	56.98	71.46	84.85	83.76	60.1	34.82	28.62	26.07		0.25	56.34	79.09	86.36	74.78	60.85	33.56	26.02	26.09		0.25	41.32	50.12	85.18	84.15	60.99	35.62	29.11	26.52		0.25	57.24	78.72	54.09	78.22	60.98	34.18	36.52	28.97
	0.125	47.97	79.87	95.53	88.02	94.65	51.88	29.44	25.57		0.125	45.78	60.3	71.2	91.73	90.42	49.93	27.71	23.7		0.125	48.68	73.4	79.2	90.09	96.14	53.7	32.04	24.13		0.125	46.18	59.99	68.42	89.12	37.56	50.03	28.16	24
	0.0625	56.35	63.05	78.5	100	96.44	74.31	35	25.78		0.0625	46.98	60.17	69.22	88.89	98.19	70.9	38.05	26.85		0.0625	57.01	79.19	91.13	95.16	98.7	75.61	36.05	29.408		0.0625	45.05	58.71	73.99	88.5	48.33	38.17	30.92	27.88
	0	100	95.59	86.38	89.21	67.8	48.14	31.44	26.96		0	100	89.57	89.81	58.1	65.35	47.45	37.07	26.86		0	100	98.1	87.44	85.27	63.17	50.17	34.51	27.14		0	100	88.37	80.35	65.35	51.2	48.18	36.15	25.04
	AVERAGE
		BRI
		0	1.25	2.5	5	10	20	40	80
CAS	4	58.935	52.13	44.6875	37.0075	29.81	28.515	28.445	25.545
	2	37.9625	37.3875	37.975	37.1475	32.31	25.58	28.16	24.8425
	1	31.3575	30.4725	29.545	32.39	28.1125	27.7625	28.5375	25.8625
	0.5	37.0375	32.645	32.9625	33.675	35.495	26.9675	29.7575	24.675
	0.25	52.97	69.8475	77.62	80.2275	60.73	34.545	30.0675	26.9125
	0.125	47.1525	68.39	78.5875	89.74	79.6925	51.385	29.3375	24.35
	0.0625	51.3475	65.28	78.21	93.1375	85.415	64.7475	35.005	27.4795
	0	100	92.9075	85.995	74.4825	61.88	48.485	34.7925	26.5

## Sheet: fig4c
	chsA																			chsB																			chsC
absolute values		WT						DmpkA						DcalA							WT						DmpkA						DcalA							WT						DmpkA
		biological replicate 1		biological replicate 2		biological replicate 3		biological replicate 1		biological replicate 2		biological replicate 3		biological replicate 1		biological replicate 2		biological replicate 3			biological replicate 1		biological replicate 2		biological replicate 3		biological replicate 1		biological replicate 2		biological replicate 3		biological replicate 1		biological replicate 2		biological replicate 3			biological replicate 1		biological replicate 2		biological replicate 3		biological replicate 1		biological replicate 2
		tech. replicate 1	tech. replicate 2	tech. replicate 1	tech. replicate 2	tech. replicate 1	tech. replicate 2	tech. replicate 1	tech. replicate 2	tech. replicate 1	tech. replicate 2	tech. replicate 1	tech. replicate 2	tech. replicate 1	tech. replicate 2	tech. replicate 1	tech. replicate 2	tech. replicate 1	tech. replicate 2		tech. replicate 1	tech. replicate 2	tech. replicate 1	tech. replicate 2	tech. replicate 1	tech. replicate 2	tech. replicate 1	tech. replicate 2	tech. replicate 1	tech. replicate 2	tech. replicate 1	tech. replicate 2	tech. replicate 1	tech. replicate 2	tech. replicate 1	tech. replicate 2	tech. replicate 1	tech. replicate 2		tech. replicate 1	tech. replicate 2	tech. replicate 1	tech. replicate 2	tech. replicate 1	tech. replicate 2	tech. replicate 1	tech. replicate 2	tech. replicate 1	tech. replicate 2
	ctrl	0.000153184	0.000191954	0.000212875	0.000325564	0.000236	0.00038296	0.00300429	0.000344921	0.000416795	0.000586263	0.000458	0.000563	0.000645686	0.000734901	0.000841687	0.000909589	0.000754	0.000866	ctrl	0.010336	0.0180983	0.0185005	0.0205578	0.021549	0.017522	0.00656061	0.00597068	0.00699257	0.00939537	0.00785	0.018552	0.0061766	0.00710288	0.00876743	0.0125491	0.025423	0.009874	ctrl	0.000818989	0.000831219	0.000877516	0.00102415	0.001478	0.000985	0.00603881	0.000889554	0.000522383	0.000652
	MM + 20µM BRI	0.0009471	0.00153784	0.00189556	0.00227162	0.00177559	0.00284003	0.000338054	0.000351197	0.000431127	0.000326285	0.000341318	0.000374518	0.00163775	0.00175246	0.00013473	0.000118537	0.00101959	0.00111424	MM + 20µM BRI	0.00360674	0.00535904	0.00918498	0.010996	0.0100315	0.0061703	0.00220691	0.00253548	0.00389907	0.00417629	0.00339567	0.00887752	0.00945298	0.0122132	0.0175291	0.0219887	0.0453934	0.0173059	MM + 20µM BRI	0.0006857	0.00213682	0.00403207	0.000791583	0.00195903	0.00320387	0.000706728	0.00132763	0.000882231	0.000898546
	MM + 40µM BRI	0.00225699	0.00253287	0.00314441	0.00425736	0.00363939	0.00460576	0.000660953	0.000576619	0.000499546	0.000674026	0.000455767	0.000594668	0.00117905	0.00128029	0.00228855	0.000550566	0.0012835	0.00152704	MM + 40µM BRI	0.00422148	0.00705503	0.0103475	0.013622	0.0143586	0.00624878	0.00233405	0.00342764	0.0046222	0.00535727	0.00433604	0.0101206	0.00622803	0.00530529	0.00923849	0.0242371	0.0303966	0.0116933	MM + 40µM BRI	0.00283313	0.00358549	0.00528442	0.00615979	0.00512682	0.00607731	0.00255821	0.00262618	0.00221223	0.00207397
	0.2µg/mL CAS	0.000420422	0.000611343	0.000940415	0.0011492	0.000676237	0.00140275	0.000226328	0.00020352	0.000198447	0.00116016	0.000385754	0.00044226	0.00033175	0.000326479	0.00116114	0.000310825	0.000494313	0.00057608	0.2µg/mL CAS	0.00316035	0.00549359	0.00606072	0.00607355	0.00651122	0.00529434	0.00171206	0.00207645	0.00305876	0.0034763	0.00263143	0.00653299	0.00685858	0.00826414	0.00796717	0.0153625	0.0278778	0.0109853	0.2µg/mL CAS	0.000187224	0.000349224	0.00036029	0.000415291	0.000349679	0.00045299	0.00105804	0.000488246	0.000832082	0.00098505
	MM + 20µM BRI + 0.2µg/mL CAS	0.00230341	0.00771667	0.00813161	0.00894048	0.00673641	0.0120855	0.000216311	0.000457362	0.000345477	0.000483488	0.000346533	0.000430989	0.000559822	0.000187368	0.000691716	0.000722341	0.000527751	0.000593686	MM + 20µM BRI + 0.2µg/mL CAS	0.00862775	0.00943849	0.0130663	0.0156394	0.0150531	0.0124151	0.000935864	0.00109723	0.0021503	0.00234785	0.00158766	0.00456162	0.00163524	0.00216759	0.00225654	0.00388418	0.00701395	0.00286598	MM + 20µM BRI + 0.2µg/mL CAS	0.000890119	0.00109202	0.00162314	0.00174976	0.00199927	0.00155872	0.00146362	0.00194037	0.00196692	0.00176849
	MM + 40µM BRI + 0.2µg/mL CAS	0.0027992	0.00316863	0.00416186	0.00436997	0.00361874	0.00625538	0.000793083	0.00075305	0.000734848	0.000908761	0.000732051	0.00075188	0.000186362	0.000189197	0.000227724	0.0003091	0.000207743	0.000251249	MM + 40µM BRI + 0.2µg/mL CAS	0.00632526	0.00800957	0.00844402	0.0101092	0.011043	0.00856008	0.00373726	0.00391262	0.00425762	0.00694688	0.00512195	0.0119823	0.000714802	0.000880195	0.000968923	0.000969863	0.000251383	0.00180149	MM + 40µM BRI + 0.2µg/mL CAS	0.00242452	0.00358124	0.0038876	0.00439506	0.00589066	0.00393569	0.00105426	0.00129299	0.00131164	0.00155437
normalized	ctrl	1	1	1	1	1	1	1	1	1	1	1	1	1	1	1	1	1	1	ctrl	1	1	1	1	1	1	1	1	1	1	1	1	1	1	1	1	1	1	ctrl	1	1	1	1	1	1	1	1	1	1
	MM + 20µM BRI	6.18277	8.01147	8.9046	6.97748	7.5237	7.416	0.112524	1.0182	1.03439	0.556551	0.745236	0.665219	2.53645	2.38462	0.160072	0.130319	1.35224	1.28665	MM + 20µM BRI	0.348948	0.296107	0.496473	0.534883	0.465522	0.352146	0.336387	0.424655	0.557602	0.444506	0.432569	0.478521	1.53045	1.71948	1.99934	1.75222	1.78552	1.75267	MM + 20µM BRI	0.837251	2.5707	4.59487	0.772919	1.32546	3.25266	0.117031	1.49247	1.68886	1.37814
	MM + 40µM BRI	14.7338	13.1952	14.7712	13.0769	15.4211	12.0267	0.220003	1.67174	1.19854	1.1497	0.995125	1.05625	1.82603	1.74213	2.71901	0.605291	1.70226	1.76333	MM + 40µM BRI	0.408423	0.389817	0.559311	0.662623	0.666325	0.356625	0.355768	0.574079	0.661016	0.570203	0.552362	0.545526	1.00833	0.746921	1.05373	1.93139	1.19563	1.18426	MM + 40µM BRI	3.4593	4.31353	6.02202	6.01456	3.46875	6.16985	0.423629	2.95225	4.23488	3.18094
	0.2µg/mL CAS	2.74456	3.18484	4.41769	3.52988	2.86541	3.66293	0.0753349	0.590049	0.476126	1.97891	0.842257	0.785543	0.513794	0.444249	1.37954	0.341721	0.655587	0.665219	0.2µg/mL CAS	0.30576	0.303542	0.327599	0.295438	0.302159	0.302154	0.260961	0.347774	0.437431	0.370001	0.335214	0.352145	1.11041	1.16349	0.908724	1.2242	1.09656	1.11255	0.2µg/mL CAS	0.228603	0.420135	0.41058	0.405499	0.236589	0.459888	0.175207	0.548866	1.59286	1.51081
	MM + 20µM BRI + 0.2µg/mL CAS	15.0369	40.2005	38.199	27.4615	28.5441	31.5582	0.0720008	1.32599	0.828889	0.824695	0.756621	0.765521	0.867018	0.254957	0.821821	0.79414	0.699935	0.68555	MM + 20µM BRI + 0.2µg/mL CAS	0.834725	0.521513	0.70627	0.760755	0.698552	0.708541	0.142649	0.18377	0.307512	0.249894	0.20225	0.245883	0.264748	0.30517	0.257377	0.30952	0.27589	0.290255	MM + 20µM BRI + 0.2µg/mL CAS	1.08685	1.31376	1.84969	1.7085	1.35269	1.58246	0.242369	2.18128	3.76529	2.71241
	MM + 40µM BRI + 0.2µg/mL CAS	18.2734	16.5072	19.5508	13.4228	15.3337	16.3343	0.263983	2.18325	1.76309	1.55009	1.59837	1.33549	0.288626	0.257446	0.270557	0.339824	0.275521	0.290125	MM + 40µM BRI + 0.2µg/mL CAS	0.611962	0.442559	0.456422	0.491745	0.512459	0.488533	0.569652	0.655305	0.608878	0.739393	0.652478	0.645879	0.115727	0.123921	0.110514	0.0772857	0.009888	0.182448	MM + 40µM BRI + 0.2µg/mL CAS	2.96038	4.30842	4.43024	4.29143	3.98556	3.99562	0.174581	1.45353	2.51088	2.384
[truncated: 104 more columns]

## Sheet: fig4d
		wild-type										DmpkA										DcalA
		biological replicate 1			biological replicate 2			biological replicate 3				biological replicate 1			biological replicate 2			biological replicate 3				biological replicate 1			biological replicate 2			biological replicate 3
		replicate 1	replicate 2	replicate 3	replicate 4	replicate 5	replicate 6	replicate 7	replicate 8	replicate 9		replicate 1	replicate 2	replicate 3	replicate 4	replicate 5	replicate 6	replicate 7	replicate 8	replicate 9		replicate 1	replicate 2	replicate 3	replicate 4	replicate 5	replicate 6	replicate 7	replicate 8	replicate 9
	CTRL (no treat)	89	86	80	87	89	91	87	80	87		89	97	80	94	94	106	113	84	80		147	148	130	157	148	157	156	142	150
	20uM BRI	45	53	50	59	56	51	59	49	50		32	53	42	48	50	54	49	47	45		72	74	62	82	86	82	79	77	75
	40uM BRI	42	55	51	54	48	51	44	44	44		36	35	30	34	18	35	30	24	23		90	80	73	88	87	85	80	79	78
	0.2ug/mL CAS	105	114	110	115	113	104	98	103	105		91	89	80	87	87	87	95	88	87		153	149	141	153	145	146	151	156	153
	0.2ug/mL CAS + 20uM BRI	44	43	39	47	52	47	38	36	40		27	27	20	27	24	25	24	23	25		81	82	90	78	106	103	94	92	96
	0.2ug/mL CAS + 40uM BRI	15	18	30	21	26	21	26	21	23		8	7	9	7	8	7	9	12	10		42	49	58	56	63	64	63	64	63
		biological replicate 1			biological replicate 2			biological replicate 3				biological replicate 1			biological replicate 2			biological replicate 3				biological replicate 1			biological replicate 2			biological replicate 3
		average	SD	N	average	sd	N	average	sd	N		average	SD	N	average	sd	N	average	sd	N		average	SD	N	average	sd	N	average	sd	N
data for statistical analysis	CTRL (no treat)	85	3.74166	3	89	1.63299	3	84.6667	3.29983	3		88.6667	6.94422	3	98	5.65685	3	92.3333	14.7045	3		141.667	8.25967	3	154	4.24264	3	149.333	5.73488	3
	20uM BRI	49.3333	3.29983	3	55.3333	3.29983	3	52.6667	4.49691	3		42.3333	8.57645	3	50.6667	2.49444	3	47	1.63299	3		69.3333	5.24934	3	83.3333	1.88562	3	77	1.63299	3
	40uM BRI	49.3333	5.4365	3	51	2.44949	3	44	0	3		33.6667	2.62467	3	29	7.78888	3	25.6667	3.09121	3		81	6.97615	3	86.6667	1.24722	3	79	0.816497	3
	0.2ug/mL CAS	109.667	3.68179	3	110.667	4.78423	3	102	2.94392	3		86.6667	4.78423	3	87	0	3	90	3.55903	3		147.667	4.98888	3	148	3.55903	3	153.333	2.0548	3
	0.2ug/mL CAS + 20uM BRI	42	2.16025	3	48.6667	2.35702	3	38	1.63299	3		24.6667	3.29983	3	25.3333	1.24722	3	24	0.816497	3		84.3333	4.02768	3	95.6667	12.5521	3	94	1.63299	3
	0.2ug/mL CAS + 40uM BRI	21	6.48074	3	22.6667	2.35702	3	23.3333	2.0548	3		8	0.816497	3	7.33333	0.471405	3	10.3333	1.24722	3		49.6667	6.54896	3	61	3.55903	3	63.3333	0.471405	3
