# Supplementary material for: A host defense peptide mimetic, brilacidin, potentiates caspofungin antifungal activity against human pathogenic fungi
Source: Nat Commun. 2023 Apr 12;14:2052. doi: 10.1038/s41467-023-37573-y (PMC10090755; doi:10.1038/s41467-023-37573-y)
Supplement: Supplementary file 4 — Source data file [file 41467_2023_37573_MOESM4_ESM.zip › fig5_RAW.xlsx]

## Sheet: fig5a
		C. neoformans CAS (XTT)													C. neoformans CAS (CFU)
		0	0.125	0.25	0.5	1	2	4	8	16	32				0	0.125	0.25	0.5	1	2	4	8	16
biological replicate 1	sample 1	100	90.2156	88.0659	70.0265	83.0217	90.0255	90.2563	82.0125	52.0256	0		biological replicate 1	sample 1	100	85.0265	85.7542	71.8652	93.5692	70.24	58.9532	89.0215	70.1522
	sample 2	100	89.0652	89.0652	88.0366	86.0225	91.0326	88.0442	83.0214	30.2369	0			sample 2	100	80.1253	86.2654	76.0256	89.0332	75.0215	68.0246	82.0325	74.0875
	sample 3	100	88.021	91.0256	80.2649	70.5625	82.0216	95.0263	75.0156	50.0255	0			sample 3	100	78.6253	70.6593	74.0255	65.0569	68.0125	60.1523	85.0263	58.0451
biological replicate 2	sample 4	100	90.3264	87.0425	69.056	92.265	80.0069	69.0664	73.0256	35.055	0		biological replicate 2	sample 4	100	75.0652	70.2351	68.052	64.0114	74.025	57.025	65.069	46.025
	sample 5	100	87.0029	95.0693	92.0533	75.0246	69.0254	90.1562	70.5326	31.2568	0			sample 5	100	82.179	93.5693	65.5321	73.0533	66.0235	55.026	69.025	49.025
	sample 6	100	86.6644	82.0265	71.0552	71.0254	65.0263	95.01	88.0253	51.2	0			sample 6	100	81.8965	88.7513	72.0216	98.2254	67.0254	51.0225	88.0255	40.0015
biological replicate 3	sample 7	100	95.2542	78.0269	86.1125	89.0002	78.0263	83.0224	89.0226	30.0625	0		biological replicate 3	sample 7	100	80.9652	89.8254	65.6692	96.6325	66.1875	54.0253	89.0253	69.0254
	sample 8	100	93.0556	84.2557	79.0544	85.0147	90.1655	68.0542	91.0215	32.152	0			sample 8	100	83.6591	95.7753	78.056	70.1523	78.0253	59.021	79.0152	68.0215
	sample 9	100	94.5187	79.0096	80.2153	80.1965	94.0255	88.0255	93.0254	37.2653	0			sample 9	100	79.5623	83.9544	62.8856	87.0125	70.7795	59.991	77.0255	66.0229
		C. neoformans BRI + CAS (XTT)													C. neoformans BRI + CAS (CFU)
		0	0.125	0.25	0.5	1	2	4	8	16	32				0	0.125	0.25	0.5	1	2	4	8	16
biological replicate 1	sample 1	80.563	90.5239	7.0245	0	0	0	0	0	0	0		biological replicate 1	sample 1	57.0256	39.025	0	0	0	0	0	0	0
	sample 2	92.025	93.256	3.0225	0	0	0	0	0	0	0			sample 2	51.0256	42.0552	0	0	0	0	0	0	0
	sample 3	78.0256	90.5873	3.523	0	0	0	0	0	0	0			sample 3	55.088	41.0223	0	0	0	0	0	0	0
biological replicate 2	sample 4	81.026	75.025	7.0112	0	0	0	0	0	0	0		biological replicate 2	sample 4	56.9523	37.5216	0	0	0	0	0	0	0
	sample 5	80.0021	73.0256	8.9521	0	0	0	0	0	0	0			sample 5	40.026	45.2222	0	0	0	0	0	0	0
	sample 6	81.9645	92.0253	3.96	0	0	0	0	0	0	0			sample 6	39.025	49.785	0	0	0	0	0	0	0
biological replicate 3	sample 7	75.0563	95.0262	3.365	0	0	0	0	0	0	0		biological replicate 3	sample 7	33.056	46.9638	0	0	0	0	0	0	0
	sample 8	77.0265	98.2566	6.085	0	0	0	0	0	0	0			sample 8	56.022	40.5278	0	0	0	0	0	0	0
	sample 9	80.5266	96.0052	3.025	0	0	0	0	0	0	0			sample 9	49.0523	41.8692	0	0	0	0	0	0	0

## Sheet: fig5b
		C. albicans CAS (XTT)													C. albicans CAS (CFU)
		0	0.007	0.015	0.031	0.062	0.125	0.25	0.5	1					0	0.007	0.015	0.031	0.062	0.125	0.25	0.5	1
biological replicate 1	sample 1	100	100	100	40.2	8.5213	2.1523	0	3.6523	0			biological replicate 1	sample 1	100	64.4688	66.763	53.6985	2.1254	0	0	0	0
	sample 2	100	100	100	38.52	6.852	2.0983	0	3.01	0				sample 2	100	70.0189	66.6827	54.9111	1.549	0	0	0	0
	sample 3	100	100	100	41.523	5.6255	3.051	0	2.1523	0				sample 3	100	57.2326	66.0191	56.7504	1.69	0	0	0	0
biological replicate 2	sample 4	100	100	100	37.952	7.5612	1.5422	0	1.953	0			biological replicate 2	sample 4	100	56.1607	60.4213	52.2246	2.715	0	0	0	0
	sample 5	100	100	100	35.0214	9.2566	2.8544	0	1.89	0				sample 5	100	46.4468	59.8107	51.4133	1.9995	0	0	0	0
	sample 6	100	100	100	42.8555	10.1125	1.522	0	4.521	0				sample 6	100	46.4439	60.9053	53.0143	2.5412	0	0	0	0
biological replicate 3	sample 7	100	100	100	37.951	11.0236	1.4872	0	4.9563	0			biological replicate 3	sample 7	100	45.015	61.9182	52.6377	2.361	0	0	0	0
	sample 8	100	100	100	38.1255	10.1514	1.3952	0	2.9543	0				sample 8	100	60.7296	63.1516	54.3659	1.9854	0	0	0	0
	sample 9	100	100	100	35.6255	9.5246	1.692	0	2.4153	0				sample 9	100	65.7375	61.148	53.6385	1.8956	0	0	0	0
		C. albicans BRI + CAS (XTT)													C. albicans BRI + CAS (CFU)
		0	0.007	0.015	0.031	0.062	0.125	0.25	0.5	1					0	0.007	0.015	0.031	0.062	0.125	0.25	0.5	1
biological replicate 1	sample 1	58.3695	18.2546	2.5462	3.4123	3.1562	4.0985	2.9852	1.4523	4.84521			biological replicate 1	sample 1	25.2689	3.2155	0	0	0	0	0	0	0
	sample 2	83.2651	16.254	2.3692	3.0152	2.0154	1.895	2.1365	1.9962	2.1596				sample 2	29.5422	3.1248	0	0	0	0	0	0	0
	sample 3	75.3666	15.9563	1.9546	1.5698	1.5486	1.7982	2.1111	2.865	1.05236				sample 3	37.0213	4.0236	0	0	0	0	0	0	0
biological replicate 2	sample 4	82.2554	8.7541	1.8245	1.9568	1.0578	1.5642	2.4856	2.9533	2.1857			biological replicate 2	sample 4	30.2543	5.015	0	0	0	0	0	0	0
	sample 5	79.265	6.26	1.7566	1.7543	1.3549	1.9925	1.8953	2.0124	0.7751				sample 5	49.5213	1.9852	0	0	0	0	0	0	0
	sample 6	69.9985	4.5541	1.3649	1.9856	3.555	2.1365	1.9863	2.3615	1.895				sample 6	62.32	1.9853	0	0	0	0	0	0	0
biological replicate 3	sample 7	67.256	5.3652	3.1522	2.158	2.1054	1.7754	1.584	1.7752	1.4855			biological replicate 3	sample 7	65.021	4.0122	0	0	0	0	0	0	0
	sample 8	69.7542	5.5623	2.0154	1.777	2.0999	1.65	1.7845	1.9822	1.7582				sample 8	48.0215	2.195	0	0	0	0	0	0	0
	sample 9	72.1546	13.6999	1.8953	1.6025	1.5963	1.952	1.5693	1.7541	1.9532				sample 9	30.177	1.95	0	0	0	0	0	0	0

## Sheet: fig5c
		DPL 1006									DPL 1007									DPL 1008									DPL 1010									DPL 1011
		biological replicate 1			biological replicate 2			biological replicate 3			biological replicate 1			biological replicate 2			biological replicate 3			biological replicate 1			biological replicate 2			biological replicate 3			biological replicate 1			biological replicate 2			biological replicate 3			biological replicate 1			biological replicate 2			biological replicate 3
		replicate 1	replicate 2	replicate 3	replicate 4	replicate 5	replicate 6	replicate 7	replicate 8	replicate 9	replicate 1	replicate 2	replicate 3	replicate 4	replicate 5	replicate 6	replicate 7	replicate 8	replicate 9	replicate 1	replicate 2	replicate 3	replicate 4	replicate 5	replicate 6	replicate 7	replicate 8	replicate 9	replicate 1	replicate 2	replicate 3	replicate 4	replicate 5	replicate 6	replicate 7	replicate 8	replicate 9	replicate 1	replicate 2	replicate 3	replicate 4	replicate 5	replicate 6	replicate 7	replicate 8	replicate 9
	Ctrl	100	100	100	100	100	100	100	100	100	100	100	100	100	100	100	100	100	100	100	100	100	100	100	100	100	100	100	100	100	100	100	100	100	100	100	100	100	100	100	100	100	100	100	100	100
	CAS	64.7128	63.5945	63.548	65.065	63.015	63.6582	65.254	64.026	63.895	94.9111	97.1398	96.5542	96.0145	95.5123	95.0211	96.4512	97.512	95.9852	100	98.8882	99.1254	98.0215	98.0254	97.8245	98.0215	99.1205	97.0211	100	102.177	97.2154	99.512	93.154	96.956	98.1452	98.6258	99.5123	93.2477	100	98.015	89.6523	95.7785	96.6698	98.6235	100.658	96.543
	BRI	55.803	65.4378	55.5962	55.972	65.024	56.235	65.874	64.8541	64.0125	71.1746	90.3468	72.321	73.9521	70.1256	90.254	89.216	88.125	89.2152	100.167	80.8707	80.5412	99.521	91.9952	90.0245	98.0221	87.0216	85.0211	94.5279	102.768	99.2165	101.784	99.1	89.5122	97.0125	95.188	99.1222	75.0157	63.5028	79.4856	85.5647	81.6895	82.6623	90.5986	76.0236	75.3456
	BRI + CAS	13.6577	16.2442	14.854	16.584	14.584	16.0222	15.021	11.2895	14.6523	14.6741	14.4083	13.952	14.025	14.8895	13.9952	14.2698	15.0215	14.8457	63.3779	56.3416	64.152	55.2698	55.1477	65.2952	60.7412	58.1254	59.1247	10.289	10.2952	7.8452	11.3211	12.0168	13.0287	8.9956	8.0298	10.0258	64.179	68.2938	49.698	69.3652	35.142	69.736	56.8956	49.3652	59.5432
		biological replicate 1			biological replicate 2			biological replicate 3			biological replicate 1			biological replicate 2			biological replicate 3			biological replicate 1			biological replicate 2			biological replicate 3			biological replicate 1			biological replicate 2			biological replicate 3			biological replicate 1			biological replicate 2			biological replicate 3
		average	SD	N	average	sd	N	average	sd	N	average	SD	N	average	sd	N	average	sd	N	average	SD	N	average	sd	N	average	sd	N	average	SD	N	average	sd	N	average	sd	N	average	SD	N	average	sd	N	average	sd	N
	Ctrl	100	0	3	100	0	3	100	0	3	100	0	3	100	0	3	100	0	3	100	0	3	100	0	3	100	0	3	100	0	3	100	0	3	100	0	3	100	0	3	100	0	3	100	0	3
	CAS	63.9517	0.538463	4	63.9127	0.856043	4	64.3917	0.612103	4	96.2017	0.943376	4	95.516	0.405562	4	96.6495	0.638885	4	99.3379	0.478096	4	97.9571	0.0937994	4	98.0544	0.857391	4	99.7975	2.03067	4	96.5407	2.6122	4	98.7611	0.566257	4	97.0876	2.83354	4	94.0335	3.1193	4	98.6082	1.67998	4
	BRI	58.9457	4.59139	5	59.077	4.20653	5	64.9135	0.761115	5	77.9475	8.78013	5	78.1106	8.72765	5	88.8521	0.514114	5	87.193	9.17513	5	93.8469	4.09206	5	90.0216	5.71586	5	98.8373	3.37447	5	96.7987	5.26758	5	97.1076	1.60754	5	72.668	6.73282	5	83.3055	1.64612	5	80.6559	7.03597	5
	BRI + CAS	14.9186	1.05695	6	15.7301	0.842222	6	13.6543	1.6789	6	14.3448	0.298197	6	14.3032	0.414732	6	14.7123	0.321043	6	61.2905	3.51366	6	58.5709	4.75506	6	59.3304	1.07776	6	9.47647	1.15349	6	12.1222	0.701097	6	9.01707	0.815005	6	60.7236	7.97521	6	58.0811	16.2211	6	55.268	4.31159	6

## Sheet: fig5d
			C. auris 467/2015 CAS (XTT)												C. auris 467/2015 CAS (CFU)
			0	0.007	0.015	0.031	0.062	0.125	0.25	0.5	1				0	0.007	0.015	0.031	0.062	0.125	0.25	0.5	1
	experiment 1	sample 1	98.816	98.3383	99.2746	99.1749	78.8491	67.1851	58.4241	48.7818	38.8284		experiment 1	sample 1	100	98.253	82.8155	80.6796	23.9806	27.7476	34.466	21.8447	18.5232
		sample 2	99.5184	100	98.472	99.2766	77.7087	62.2602	47.071	42.0425	42.6646			sample 2	100	94.5012	87.9612	72.8155	38.6408	25.932	23.301	19.9029	21.3592
		sample 3	98.1234	96.8829	98.2746	98.3746	76.5637	65.7726	55.483	46.3828	40.3272			sample 3	100	88.273	83.4958	79.3847	38.2984	27.8275	28.8375	18.2547	16.2543
	experiment 2	sample 4	98.5582	98.2746	97.2836	97.3664	77.8393	65.382	57.9283	50.3828	45.7289		experiment 2	sample 4	100	96.5892	87.5944	70.4726	35.8375	29.2887	29.9283	21.98	26.2013
		sample 5	99.6254	95.3349	97.9285	99.8185	81.2837	61.1729	56.2718	49.2781	36.7827			sample 5	100	99.2834	91.2938	71.9283	23.2934	25.3264	30.9385	22.3495	15.256
		sample 6	98.3099	98.2272	97.365	97.9827	75.9385	71.3759	45.7283	41.2908	39.1934			sample 6	100	97.3847	89.8734	69.2874	34.3872	25.2938	33.9327	17.8832	18.0563
	experiment 3	sample 7	96.2274	99.2827	98.9939	98.9124	77.2883	60.3948	48.2847	42.2718	41.5672		experiment 3	sample 7	100	91.7263	75.3827	67.8327	40.3657	28.7634	30.2877	22.1524	15.2366
		sample 8	97.0275	99.1846	99.3746	99.3837	81.2837	64.4729	49.2782	46.1726	39.1783			sample 8	100	95.3872	78.8274	65.8222	29.3846	21.9928	25.382	23.0216	17.1503
		sample 9	99.183	99.3279	99.9984	99.9988	77.0928	62.2819	54.1823	44.3799	42.1745			sample 9	100	98.3928	80.5833	73.2837	33.2837	27.2974	23.2937	20.1546	14.5988
			C. auris 467/2015 BRI + CAS (XTT)												C. auris 467/2015 BRI + CAS (CFU)
			0	0.007	0.015	0.031	0.062	0.125	0.25	0.5	1				0	0.007	0.015	0.031	0.062	0.125	0.25	0.5	1
	biological replicate 1	sample 1	95.4252	94.4844	87.1463	73.4772	51.8465	21.0072	11.7026	3.40528	1.82254		biological replicate 1	sample 1	74.2718	78.5437	78.2541	51.2621	41.3592	21.8447	18.4854	0.0022816	0.00023
		sample 2	100	93.3813	96.1631	70.6954	57.554	20.2878	14.0048	3.02158	1.91847			sample 2	72.8155	85.8252	77.0256	58.3495	32.6699	33.9806	21.0542	0.00257282	0.000493
		sample 3	99.2819	95.3811	85.8274	69.9286	55.4373	18.9843	10.2765	3.56273	1.8744			sample 3	80.256	83.065	80.162	55.0165	35.165	35.6552	22.0563	0.001562	0.000247
	biological replicate 2	sample 4	98.2728	92.2837	94.3819	68.2198	53.2586	19.383	15.4829	3.98287	2.12938		biological replicate 2	sample 4	80.156	91.0216	75.6123	67.0523	37.125	36.0215	25.0356	0.00154	0.000478
		sample 5	96.4812	92.3648	92.129	75.32	58.7399	23.2949	13.2675	2.99485	2.8273			sample 5	88.0241	88.1548	66.3259	59.1542	35.2136	33.0542	18.5638	0.00278	0.000332
		sample 6	95.5833	95.483	90.2901	73.2178	57.18	17.4672	11.2945	3.02123	1.77364			sample 6	78.0541	85.1563	78.1652	61.2653	41.0563	32.015	19.53	0.00332	0.000914
	biological replicate 3	sample 7	98.783	94.4721	92.4764	74.1982	50.2984	20.1837	12.2897	2.87654	1.15792		biological replicate 3	sample 7	85.1652	80.0256	80.152	73.0655	43.0217	35.2542	21.8952	0.0042	0.00064452
		sample 8	99.0192	94.8129	93.3278	73.2918	53.2985	22.3876	14.7463	2.9834	1.78923			sample 8	80.153	78.0265	79.1563	75.521	45.2198	30.1524	18.2016	0.004622	0.0002546
		sample 9	98.9928	91.1824	93.3822	71.2911	53.2988	23.9834	12.9984	2.93694	2.0923			sample 9	85.9921	77.225	65.0215	72.0153	41.024	32.1552	20.6253	0.001	0.000832
		467/2015									468/2015									469/2015									470/2015									474/2015
	Ctrl	100	100	100	100	100	100	100	100	100	100	100	100	100	100	100	100	100	100	100	100	100	100	100	100	100	100	100	100	100	100	100	100	100	100	100	100	100	100	100	100	100	100	100	100	100
	CAS	42.4731	34.2131	42.652	39.2646	35.2367	43.8543	35.1863	30.4785	39.4857	37.2745	36.2224	35.5521	39.2641	32.2214	35.2219	33.9854	37.5412	38.7541	32.5266	27.6864	30.5521	29.0988	35.7891	32.9999	29.6521	28.0245	27.5983	33.3821	29.5754	35.4585	33.2261	29.1452	30.8742	32.154	31.9852	30.8555	37.3709	37.4225	38.2541	40.2693	43.8754	40.269	39.5666	38.1152	35.7412
	BRI	69.2571	64.3206	71.2651	66.365	65.9831	62.1478	64.5521	62.5633	70.6521	49.499	54.9599	48.5896	47.512	51.2699	52.0333	58.6211	54.1422	52.1141	78.1704	85.2372	85.2222	84.596	85.3311	82.1562	85.1665	75.1124	74.0025	79.9414	76.818	78.5963	77.3692	71.0258	69.025	68.165	65.1289	64.125	69.0141	52.2066	71.5523	65.2145	63.1452	69.1211	54.0026	73.2399	66.5742
	BRI + CAS	6.8915	7.13588	6.88542	6.7845	6.3854	6.1254	7.958	8.1452	6.9952	7.01403	7.16433	7.11452	7.0254	6.277	7.9522	6.9299	7.0158	7.388	7.01839	6.92159	7.9952	6.512	7.5124	6.0842	6.577	7.2495	7.0236	6.97901	7.07662	7.6952	6.8955	5.9821	4.9533	7.9888	7.0552	7.9563	7.04225	7.1831	6.9821	5.282	7.8921	6.3257	7.999	7.4352	8.125
		biological replicate 1			biological replicate 2			biological replicate 3			biological replicate 1			biological replicate 2			biological replicate 3			biological replicate 1			biological replicate 2			biological replicate 3			biological replicate 1			biological replicate 2			biological replicate 3			biological replicate 1			biological replicate 2			biological replicate 3
		average	SD	N	average	sd	N	average	sd	N	average	SD	N	average	sd	N	average	sd	N	average	SD	N	average	sd	N	average	sd	N	average	SD	N	average	sd	N	average	sd	N	average	SD	N	average	sd	N	average	sd	N
data for statistical analysis	Ctrl	100	0	3	100	0	3	100	0	3	100	0	3	100	0	3	100	0	3	100	0	3	100	0	3	100	0	3	100	0	3	100	0	3	100	0	3	100	0	3	100	0	3	100	0	3
	CAS	39.7794	3.93665	3	39.4519	3.52063	3	35.0502	3.67843	3	36.3497	0.708921	3	35.5691	2.88564	3	36.7602	2.02362	3	30.255	1.98717	3	32.6293	2.74385	3	28.425	0.884987	3	32.8053	2.43615	3	31.0818	1.67248	3	31.6649	0.576466	3	37.6825	0.404725	3	41.4712	1.7	3	37.8077	1.57678	3
	BRI	68.2809	2.91788	3	64.832	1.90439	3	65.9225	3.44148	3	51.0162	2.81325	3	50.2717	1.97616	3	54.9591	2.71855	3	82.8766	3.32779	3	84.0278	1.357	3	78.0938	5.02164	3	78.4519	1.27923	3	72.4733	3.55696	3	65.8063	1.71747	3	64.2576	8.58417	3	65.8269	2.47779	3	64.6056	7.97601	3
	BRI + CAS	6.97093	0.11666	3	6.43177	0.271067	3	7.69947	0.503822	3	7.09763	0.0625122	3	7.08487	0.685189	3	7.11123	0.198821	3	7.31173	0.484902	3	6.70287	0.598477	3	6.95003	0.279432	3	7.25028	0.31712	3	5.94363	0.793366	3	7.66677	0.432646	3	7.06915	0.0842328	3	6.49993	1.07267	3	7.85307	0.29992	3
