# Supplementary material for: A host defense peptide mimetic, brilacidin, potentiates caspofungin antifungal activity against human pathogenic fungi
Source: Nat Commun. 2023 Apr 12;14:2052. doi: 10.1038/s41467-023-37573-y (PMC10090755; doi:10.1038/s41467-023-37573-y)
Supplement: Supplementary file 4 — Source data file [file 41467_2023_37573_MOESM4_ESM.zip › fig6_RAW.xlsx]

## Sheet: Fig6a
	biological replicate 1			biological replicate 2			biological replicate 3
	replicate 1	replicate 2	replicate 3	replicate 4	replicate 5	replicate 6	replicate 7	replicate 8	replicate 9
DMSO	13.7902	16.4229	16.2975	14.229	15.1692	14.9185	17.7802	16.9228	17.3976
Control	90.5205	84.2595	79.13	83.4308	100	100	90.6305	83.2695	78.328
Brilacidin 40 μM	100	93.0098	92.5572	78.3535	84.2457	87.0038	100	92.1078	90.5462
Brilacidin 80 μM	92.0292	64.873	73.0953	68.387	91.3289	92.8333	91.1272	65.1874	74.0199
Caspofungin 50 μg	93.7641	92.8589	94.8202	98.6001	94.0242	100	92.9961	91.8288	93.8102
"Caspofungin 100 μg"	88.861	79.7335	77.6213	90.4513	90.8901	100	87.821	78.7534	79.6821
Caspofungin 200 μg	75.9618	75.5092	75.8863	82.804	89.1977	65.5662	76.9628	77.2092	76.8786
Bri 40 μM+CAS 50μg	100	100	99.5725	100	90.4513	100	100	100	98.9825
Bri 40μM+CAS 100μg	100	100	100	80.2967	85.0606	84.4338	100	100	100
Bri 40μM+CAS 200μg	81.5439	96.1026	86.5225	87.8186	84.4338	76.285	82.5838	95.2026	85.7215
Bri 80 μM+CAS 50μg	100	100	100	88.9469	89.8872	100	100	100	100
Bri 80 μM+CAS 100 μg	96.0272	84.2595	79.13	88.3828	89.5111	100	96.5273	85.3592	80.229
Bri 80 μM+CAS 200 μg	100	100	94.1413	95.9674	97.7852	97.3464	100	100	93.8424
	biological replicate 1			biological replicate 2			biological replicate 3
	average	SD	N	average	sd	N	average	sd	N
DMSO	15.5036	1.48511	3	14.7723	0.486886	3	17.3669	0.429534	3
Control	84.6367	5.70461	3	94.4769	9.56621	3	84.076	6.19078	3
Brilacidin 40 μM	95.189	4.17259	3	83.201	4.41873	3	94.218	5.06786	3
Brilacidin 80 μM	76.6658	13.9257	3	84.183	13.7005	3	76.7781	13.188	3
Caspofungin 50 μg	93.8144	0.981605	3	97.5414	3.12538	3	92.8784	0.995926	3
"Caspofungin 100 μg"	82.0719	5.97357	3	93.7805	5.39074	3	82.0855	4.98872	3
Caspofungin 200 μg	75.7858	0.242486	3	79.1893	12.2234	3	77.0169	0.171778	3
Bri 40 μM+CAS 50μg	99.8575	0.246793	3	96.8171	5.51294	3	99.6608	0.587429	3
Bri 40μM+CAS 100μg	100	0	3	83.2637	2.58853	3	100	0	3
Bri 40μM+CAS 200μg	88.0563	7.39956	3	82.8458	5.92853	3	87.836	6.56974	3
Bri 80 μM+CAS 50μg	100	0	3	92.9447	6.12813	3	100	0	3
Bri 80 μM+CAS 100 μg	86.4722	8.66317	3	92.6313	6.40638	3	87.3718	8.33345	3
Bri 80 μM+CAS 200 μg	98.0471	3.38251	3	97.033	0.948568	3	97.9475	3.55508	3

## Sheet: fig6b
		biological replicate 1			biological replicate 2			biological replicate 3
	Brilacidin 20 μM	79.6813	100	72.1116	82.4701	100	100	77.7814	100	100
	Brilacidin 40 μM	95.6175	64.9402	68.5259	100	100	76.0956	100	74.1857	67.054
	Brilacidin 80 μM	100	100	100	95.6175	100	100	100	100	100
	Caspofungin 100μg	84.4622	100	65.7371	67.7291	79.6813	69.3227	84.9923	65.0372	68.1224
	Brilacidin 20 μM/CAS 100μg	40.239	58.5657	56.9721	30.2789	22.7092	76.0956	58.4657	47.3323	51.431
	Brilacidin 40 μM/CAS 100 μg	5.57769	7.96813	24.3028	22.7092	8.36653	19.1235	5.97264	7.87833	21.9085
	Brilacidin 80 μM/CAS 100 μg	19.9203	4.78088	10.757	11.1554	5.57769	23.506	4.98018	10.9553	22.906
	Voriconazole	43.4263	48.6056	36.255	38.247	36.255	35.8566	48.9055	38.757	36.475
		biological replicate 1			biological replicate 2			biological replicate 3
data for statistical analysis		average	SD	N	average	sd	N	average	sd	N
	Brilacidin 20 μM	83.9309	14.4217	3	94.1567	10.1209	3	92.5938	12.8279	3
	Brilacidin 40 μM	76.3612	16.7725	3	92.0319	13.8012	3	80.4132	17.3334	3
	Brilacidin 80 μM	100	0	3	98.5392	2.53022	3	100	0	3
	Caspofungin 100μg	83.3997	17.1562	3	72.2444	6.48966	3	72.7173	10.7418	3
	Brilacidin 20 μM/CAS 100μg	51.9256	10.1522	3	43.0279	28.8865	3	52.4097	5.63086	3
	Brilacidin 40 μM/CAS 100 μg	12.6162	10.1912	3	16.7331	7.46414	3	11.9198	8.70278	3
	Brilacidin 80 μM/CAS 100 μg	11.8194	7.62543	3	13.413	9.17489	3	12.9471	9.12739	3
	Voriconazole	42.7623	6.20202	3	36.7862	1.2807	3	41.3792	6.6171	3

## Sheet: fig6c
n = number of mouse
1 mouse = 2 lungs		copies 18S/copies GAPDH
		PBS	Control Af	Af+BRI 50mg/kg	Af+CAS 1mg/kg	Af+BRI 50mg/kg+CAS 1mg/kg
Experiment 1 n = 5	mouse 1	0.001602	0.567158	0.316181	0.317731	0.005165
	mouse 2	0.001605	0.506541	0.306316	0.301473	0.004753
	mouse 3	0.001328	0.614517	0.295184	0.266617	0.010179
	mouse 4	0.001428	0.555325	0.235017	0.329165	0.021469
	mouse 5	0.001567	0.63428	0.394047	0.295924	0.030213
	mean	0.001506	0.575564	0.309349	0.302182	0.0143558
	SD	0.00012299	0.0505207	0.0569112	0.0238453	0.0111375
Experiment 2 n = 5	mouse 6	0.001384	0.592493	0.248691	0.289354	0.035732
	mouse 7	0.001626	0.593882	0.253849	0.30948	0.013231
	mouse 8	0.001542	0.643628	0.265406	0.329358	0.016204
	mouse 9	0.001673	0.685857	0.279495	0.244305	0.006249
	mouse 10	0.001448	0.665291	0.265603	0.240881	0.005949
	mean	0.0015346	0.63623	0.262609	0.282676	0.015473
	SD	0.000120149	0.0420369	0.0119622	0.0392473	0.0121632
		copies 18S/copies GAPDH
		PBS	Control Af	Af+BRI 50mg/kg	Af+CAS 1mg/kg	Af+BRI 50mg/kg+CAS 1mg/kg
Experiments 1 + 2 n = 10	mouse 1	0.001602	0.567158	0.316181	0.317731	0.005165
	mouse 2	0.001605	0.506541	0.306316	0.301473	0.004753
	mouse 3	0.001328	0.614517	0.295184	0.266617	0.010179
	mouse 4	0.001428	0.555325	0.235017	0.329165	0.021469
	mouse 5	0.001567	0.63428	0.394047	0.295924	0.030213
	mouse 6	0.001384	0.592493	0.248691	0.289354	0.035732
	mouse 7	0.001626	0.593882	0.253849	0.30948	0.013231
	mouse 8	0.001542	0.643628	0.265406	0.329358	0.016204
	mouse 9	0.001673	0.685857	0.279495	0.244305	0.006249
	mouse 10	0.001448	0.665291	0.265603	0.240881	0.005949
	mean	0.0015203	0.605897	0.285979	0.292429	0.0149144
	SD	0.000115611	0.0542409	0.0459341	0.0322956	0.0110105
