# Supplementary material for: A host defense peptide mimetic, brilacidin, potentiates caspofungin antifungal activity against human pathogenic fungi
Source: Nat Commun. 2023 Apr 12;14:2052. doi: 10.1038/s41467-023-37573-y (PMC10090755; doi:10.1038/s41467-023-37573-y)
Supplement: Supplementary file 4 — Source data file [file 41467_2023_37573_MOESM4_ESM.zip › Fig7cde_RAW.xlsx]

## Sheet: 7c-Clinical Scoring
Cage	Mouse	Eye	Treatment	Time	Image #	Area of Opacity	Density of Opacity	Surface Irregularity	Area of Opacity	Density of Opacity	Surface Irregularity	Average	SD	Sum
3	1	OD	FK-Brillacidin	24	12	0	0	0	1	1	1	0.5	0.547723	3
3	2	OD	FK-Brillacidin	24	46	0	0	0	0	0	0	0	0	0
3	3	OD	FK-Brillacidin	24	50	0	0	0	0	0	0	0	0	0			FK-TBS	FK-vehicle	FK-Brilacidin	UI-TBS	UI-vehicle	UI-Brilacidin
3	4	OD	FK-Brillacidin	24	49	1	0	0	1	1	1	0.666667	0.516398	4			4	3.83333	0	0	0.833333	0
3	5	OD	FK-Brillacidin	24	45	0	0	0	0	0	0	0	0	0			4	2.5	0.5	0	0	0
3	1	OD	FK-Brillacidin	48	67	0	0	0	0	0	0	0	0	0			1	1.5	0	0	0.333333	0
3	2	OD	FK-Brillacidin	48	8	0	0	0	0	0	0	0	0	0			3.66667	2.33333	0.5	0
3	3	OD	FK-Brillacidin	48	36	0	0	0	0	0	0	0	0	0			3.5	1	0	0
3	4	OD	FK-Brillacidin	48	53	0	0	0	0	0	0	0	0	0
3	5	OD	FK-Brillacidin	48	43	0	0	0	1	1	1	0.5	0.547723	3		AVG	3.23333	2.23333	0.2	0	0.388889	0
3	1	OD	FK-Brillacidin	72	35	0	0	0	0	0	0	0	0	0		STD	1.26711	1.08397	0.273861	0	0.419435	0
3	2	OD	FK-Brillacidin	72	3	0	0	0	1	1	1	0.5	0.547723	3
3	3	OD	FK-Brillacidin	72	62	0	0	0	0	0	0	0	0	0
3	4	OD	FK-Brillacidin	72	63	0	0	0	1	1	1	0.5	0.547723	3
3	5	OD	FK-Brillacidin	72	16	0	0	0	0	0	0	0	0	0
4	4	OD	UI-Brillacidin	24	26	0	0	0	1	0	0	0.166667	0.408248	1
4	5	OD	UI-Brillacidin	24	6	0	0	0	0	0	0	0	0	0
5	1	OD	UI-Brillacidin	24	58	0	0	0	1	1	1	0.5	0.547723	3
4	4	OD	UI-Brillacidin	48	80	0	0	1	2	2	2	1.16667	0.983192	7
4	5	OD	UI-Brillacidin	48	55	0	0	0	0	0	0	0	0	0
5	1	OD	UI-Brillacidin	48	79	0	0	0	0	0	0	0	0	0
4	4	OD	UI-Brillacidin	72	42	0	0	0	0	0	0	0	0	0
4	5	OD	UI-Brillacidin	72	38	0	0	0	0	0	0	0	0	0
5	1	OD	UI-Brillacidin	72	5	0	0	0	0	0	0	0	0	0
2	1	OD	FK-DMSO	24	71	0	0	0	1	1	1	0.5	0.547723	3
2	2	OD	FK-DMSO	24	18	2	1	1	2	2	2	1.66667	0.516398	10
2	3	OD	FK-DMSO	24	33	1	1	1	2	1	1	1.16667	0.408248	7
2	4	OD	FK-DMSO	24	69	2	1	1	2	1	1	1.33333	0.516398	8
2	5	OD	FK-DMSO	24	17	1	1	1	2	1	1	1.16667	0.408248	7
2	1	OD	FK-DMSO	48	14	4	4	3	4	3	3	3.5	0.547723	21
2	2	OD	FK-DMSO	48	2	2	2	1	3	3	2	2.16667	0.752773	13
2	3	OD	FK-DMSO	48	57	2	2	1	2	1	1	1.5	0.547723	9
2	4	OD	FK-DMSO	48	60	2	2	2	4	3	3	2.66667	0.816497	16
2	5	OD	FK-DMSO	48	19	1	2	1	1	1	1	1.16667	0.408248	7
2	1	OD	FK-DMSO	72	20	4	4	4	4	4	3	3.83333	0.408248	23
2	2	OD	FK-DMSO	72	41	2	2	2	3	3	3	2.5	0.547723	15
2	3	OD	FK-DMSO	72	39	1	1	1	2	2	2	1.5	0.547723	9
2	4	OD	FK-DMSO	72	54	1	2	1	4	3	3	2.33333	1.21106	14
2	5	OD	FK-DMSO	72	9	1	1	1	1	1	1	1	0	6
4	1	OD	UI-DMSO	24	81	0	0	0	0	0	0	0	0	0
4	2	OD	UI-DMSO	24	61	0	0	0	1	1	1	0.5	0.547723	3
4	3	OD	UI-DMSO	24	22	0	0	0	1	1	1	0.5	0.547723	3
4	1	OD	UI-DMSO	48	40	1	0	1	1	1	1	0.833333	0.408248	5
4	2	OD	UI-DMSO	48	76	1	1	0	1	1	1	0.833333	0.408248	5
4	3	OD	UI-DMSO	48	25	1	1	1	1	1	1	1	0	6
4	1	OD	UI-DMSO	72	11	1	1	0	1	1	1	0.833333	0.408248	5
4	2	OD	UI-DMSO	72	15	0	0	0	0	0	0	0	0	0
4	3	OD	UI-DMSO	72	74	1	1	0	0	0	0	0.333333	0.516398	2
1	1	OD	FK-TBS	24	70	1	0	1	1	1	1	0.833333	0.408248	5
1	2	OD	FK-TBS	24	23	1	2	1	3	2	2	1.83333	0.752773	11
1	3	OD	FK-TBS	24	47	0	0	0	0	0	0	0	0	0
1	4	OD	FK-TBS	24	66	1	1	1	2	1	1	1.16667	0.408248	7
1	5	OD	FK-TBS	24	37	1	1	1	1	1	1	1	0	6
1	1	OD	FK-TBS	48	1	3	3	2	4	3	3	3	0.632456	18
1	2	OD	FK-TBS	48	65	3	3	3	4	4	4	3.5	0.547723	21
1	3	OD	FK-TBS	48	56	1	1	1	1	1	1	1	0	6
1	4	OD	FK-TBS	48	34	4	3	3	4	3	3	3.33333	0.516398	20
1	5	OD	FK-TBS	48	72	4	3	3	4	4	3	3.5	0.547723	21
1	1	OD	FK-TBS	72	48	4	4	4	4	4	4	4	0	24
1	2	OD	FK-TBS	72	32	4	4	4	4	4	4	4	0	24
1	3	OD	FK-TBS	72	52	1	1	1	1	1	1	1	0	6
1	4	OD	FK-TBS	72	13	4	4	4	4	3	3	3.66667	0.516398	22
1	5	OD	FK-TBS	72	77	4	3	3	4	4	3	3.5	0.547723	21
4	1	OS	UI-TBS	24	44	0	0	0	0	0	0	0	0	0
4	2	OS	UI-TBS	24	21	0	0	0	0	1	1	0.333333	0.516398	2
4	3	OS	UI-TBS	24	75	0	0	0	0	0	0	0	0	0
4	4	OS	UI-TBS	24	4	0	0	0	0	0	0	0	0	0
4	5	OS	UI-TBS	24	64	0	0	0	0	0	0	0	0	0
5	1	OS	UI-TBS	24	28	0	0	0	0	0	0	0	0	0
4	1	OS	UI-TBS	48	59	0	0	0	0	0	0	0	0	0
4	2	OS	UI-TBS	48	68	0	0	0	0	0	0	0	0	0
4	3	OS	UI-TBS	48	31	0	0	0	0	0	0	0	0	0
4	4	OS	UI-TBS	48	24	0	0	0	0	0	0	0	0	0
4	5	OS	UI-TBS	48	78	0	0	0	0	0	0	0	0	0
5	1	OS	UI-TBS	48	30	0	0	0	0	0	0	0	0	0
4	1	OS	UI-TBS	72	29	0	0	0	0	0	0	0	0	0
4	2	OS	UI-TBS	72	27	0	0	0	0	0	0	0	0	0
4	3	OS	UI-TBS	72	7	0	0	0	0	0	0	0	0	0
4	4	OS	UI-TBS	72	10	0	0	0	0	0	0	0	0	0
4	5	OS	UI-TBS	72	51	0	0	0	0	0	0	0	0	0
5	1	OS	UI-TBS	72	73	0	0	0	0	0	0	0	0	0

## Sheet: 7d-OCT
Cage	Mouse	Eye	Treatment	Time	Average Corneal Thickness	Std Dev	N
3	1	OD	FK-Brillacidin	48	0.094812	0.0256839	13
3	2	OD	FK-Brillacidin	48	0.0727137	0.0144336	13
3	3	OD	FK-Brillacidin	48	0.120257	0.0103659	13
3	4	OD	FK-Brillacidin	48	0.127043	0.0197729	13
3	5	OD	FK-Brillacidin	48	0.130298	0.0237378	13				FK-TBS	FK-vehicle	FK-Brilacidin	UI-TBS	UI-vehicle	UI-Brilacidin
3	1	OD	FK-Brillacidin	72	0.0660888	0.00639674	13				0.200062	0.202278	0.0660888	0.0613894	0.0488731	0.0617103
3	2	OD	FK-Brillacidin	72	0.0556127	0.00371514	13				0.155514	0.136716	0.0556127	0.0746393	0.0597848	0.0574924
3	3	OD	FK-Brillacidin	72	0.0730346	0.0129078	13				0.185131	0.113701	0.0730346	0.0706964		0.0643236
3	4	OD	FK-Brillacidin	72	0.0943994	0.0260201	13				0.182105	0.204112	0.0943994	0.094812
3	5	OD	FK-Brillacidin	72	0.135341	0.0415156	13				0.22997	0.155697	0.135341	0.0755562
4	4	OD	UI-Bril	24	0.064507	0.00982736	13
4	5	OD	UI-Bril	24	0.0641861	0.0061647	13			AVG	0.190556	0.162501	0.0848953	0.0754187	0.0543289	0.0611755
5	1	OD	UI-Bril	24	0.0735848	0.0075449	13			STD	0.0272608	0.0400195	0.0315711	0.012205	0.00771569	0.00344688
4	4	OD	UI-Bril	48	0.0587761	0.00519876	13
4	5	OD	UI-Bril	48	0.0579967	0.00405171	13
5	1	OD	UI-Bril	48	0.070215	0.0185316	13
4	4	OD	UI-Bril	72	0.0617103	0.00743559	13
4	5	OD	UI-Bril	72	0.0574924	0.00332255	13
5	1	OD	UI-Bril	72	0.0643236	0.00798695	13
2	1	OD	FK-DMSO	48	0.223734	0.052987	13
2	2	OD	FK-DMSO	48	0.203562	0.0394691	13
2	3	OD	FK-DMSO	48	0.197739	0.0274387	13
2	4	OD	FK-DMSO	48	0.253994	0.042592	13
2	5	OD	FK-DMSO	48	0.167067	0.0262406	13
2	1	OD	FK-DMSO	72	0.202278	0.0582303	13
2	2	OD	FK-DMSO	72	0.136716	0.0425123	13
2	3	OD	FK-DMSO	72	0.113701	0.0253514	13
2	4	OD	FK-DMSO	72	0.204112	0.0366262	13
2	5	OD	FK-DMSO	72	0.155697	0.0343621	13
4	1	OD	UI-DMSO	24	0.0515323	0.00454281	13
4	2	OD	UI-DMSO	24	0.0645529	0.00466021	13
4	3	OD	UI-DMSO	24	0.155284	0.0227011	13
4	1	OD	UI-DMSO	48	0.065103	0.0139389	13
4	2	OD	UI-DMSO	48	0.0595097	0.00730281	13
4	3	OD	UI-DMSO	48	0.0596931	0.00755297	13
4	1	OD	UI-DMSO	72	0.0488731	0.00688791	13
4	2	OD	UI-DMSO	72	0.0597848	0.00778376	13
4	3	OD	UI-DMSO	72
1	1	OD	FK-TBS	48	0.114114	0.0384919	13
1	2	OD	FK-TBS	48	0.150929	0.0384916	13
1	3	OD	FK-TBS	48	0.0617103	0.011901	13
1	4	OD	FK-TBS	48	0.175503	0.0513332	13
1	5	OD	FK-TBS	48	0.196776	0.0336977	13
1	1	OD	FK-TBS	72	0.200062	0.0649953	12
1	2	OD	FK-TBS	72	0.155514	0.0641197	13
1	3	OD	FK-TBS	72	0.185131	0.0352854	13
1	4	OD	FK-TBS	72	0.182105	0.0414343	13
1	5	OD	FK-TBS	72	0.22997	0.0274102	13
4	1	OS	UI-TBS	24	0.0713841	0.00928403	13
4	2	OS	UI-TBS	24	0.0776193	0.0128218	13
4	3	OS	UI-TBS	24	0.0865595	0.0135794	13
4	4	OS	UI-TBS	24	0.0940326	0.0145771	13
4	5	OS	UI-TBS	24	0.107924	0.00582783	13
5	1	OS	UI-TBS	24	0.0871555	0.010616	13
4	1	OS	UI-TBS	48	0.0781695	0.0142351	13
4	2	OS	UI-TBS	48	0.0774359	0.0167692	13
4	3	OS	UI-TBS	48	0.0925655	0.0192824	13
4	4	OS	UI-TBS	48	0.0892645	0.00532657	13
4	5	OS	UI-TBS	48	0.0956373	0.0144934	13
5	1	OS	UI-TBS	48	0.0889436	0.0113523	13
4	1	OS	UI-TBS	72	0.0613894	0.00688791	13
4	2	OS	UI-TBS	72	0.0746393	0.00778376	13
4	3	OS	UI-TBS	72
4	4	OS	UI-TBS	72	0.0706964	0.00811563	13
4	5	OS	UI-TBS	72	0.094812	0.0142742	13
5	1	OS	UI-TBS	72	0.0755562	0.0108744	13
3	1	OS	Untouched	24	0.0801409	0.00679406	13
3	2	OS	Untouched	24	0.0807828	0.00811379	13
3	3	OS	Untouched	24	0.0654698	0.006246	13
3	4	OS	Untouched	24	0.0762439	0.0130966	13
3	5	OS	Untouched	24	0.0749602	0.0169937	13
3	1	OS	Untouched	48	0.0882559	0.0147602	13
3	2	OS	Untouched	48	0.0784446	0.00395723	13
3	3	OS	Untouched	48	0.0811496	0.0146681	13
3	4	OS	Untouched	48	0.067808	0.00863755	13
3	5	OS	Untouched	48	0.0757396	0.0184882	13
3	1	OS	Untouched	72	0.0615728	0.0105754	13
3	2	OS	Untouched	72	0.0729429	0.0123219	13
3	3	OS	Untouched	72	0.0677622	0.00641523	13
3	4	OS	Untouched	72	0.0609768	0.00327808	13
3	5	OS	Untouched	72	0.0711549	0.00348242	13

## Sheet: 7e-CFU
			Dilution Factor 10			Dilution Factor 100
Cage	Mouse	Treatment	Plate 1	Plate 2	Plate 3	Plate 4	Plate 5	Plate 6	Average	SD
1	1	FK-TBS	3	5	3	1	0	0
1	2	FK-TBS	11	16	38	1	1	1
1	3	FK-TBS	1	13	0	2	1	2
1	4	FK-TBS	159	204	224	23	45	35
1	5	FK-TBS	190	208	167	24	30	24
2	1	FK-DMSO	84	86	94	13	8	15
2	2	FK-DMSO	9	7	15	1	0	0
2	3	FK-DMSO	1	2	4	0	0	0
2	4	FK-DMSO	0	1	0	0	0	0
2	5	FK-DMSO	0	0	0	0	0	0
3	1	FK-Brillacidin	0	0	0	0	0	0
3	2	FK-Brillacidin	0	0	0	0	0	0
3	3	FK-Brillacidin	0	0	1	0	0	0
3	4	FK-Brillacidin	1	2	0	0	0	0
3	5	FK-Brillacidin	0	0	1	1	0	0
Corrected for Dilution Factor
			Dilution Factor 10			Dilution Factor 100
Cage	Mouse	Treatment	Plate 1	Plate 2	Plate 3	Plate 4	Plate 5	Plate 6	Average	SD	N	AVG	STD	N					FK-TBS	FK-vehicle	FK-Brilacidin		Anova: Single Factor
1	1	FK-TBS	30	50	30	100	0	0	35	34.0343	6	36.6667	11.547	3					36.6667	880	0
1	2	FK-TBS	110	160	380	100	100	100	158.333	101.393	6	216.667	143.643	3					216.667	103.333	0		SUMMARY
1	3	FK-TBS	10	130	0	200	100	200	106.667	80.3465	6	46.6667	72.3418	3					46.6667	23.3333	3.33333		Groups	Count	Sum	Average	Variance
1	4	FK-TBS	1590	2040	2240	2300	4500	3500	2695	993.24	6	1956.67	332.916	3					1956.67	3.33333	10		Column 1	5	4140	828	999509
1	5	FK-TBS	1900	2080	1670	2400	3000	2400	2241.67	427.177	6	1883.33	205.508	3					1883.33	0	3.33333		Column 2	5	1010	202	145403
2	1	FK-DMSO	840	860	940	1300	800	1500	1040	264.323	6	880	52.915	3									Column 3	5	16.6667	3.33333	16.6667
2	2	FK-DMSO	90	70	150	100	0	0	68.3333	53.9804	6	103.333	41.6333	3				AVG	828	202	3.33333
2	3	FK-DMSO	10	20	40	0	0	0	11.6667	14.6249	6	23.3333	15.2753	3				STD DEV	999.754	381.318	4.08248
2	4	FK-DMSO	0	10	0	0	0	0	1.66667	3.72678	6	3.33333	5.7735	3									ANOVA
2	5	FK-DMSO	0	0	0	0	0	0	0	0	6	0	0	3									Source of Variation	SS	df	MS	F	P-value	F crit
3	1	FK-Brillacidin	0	0	0	0	0	0	0	0	6	0	0	3									Between Groups	1.85237e+06	2	926183	2.42683	0.130293	3.88529
3	2	FK-Brillacidin	0	0	0	0	0	0	0	0	6	0	0	3									Within Groups	4.57972e+06	12	381643
3	3	FK-Brillacidin	0	0	10	0	0	0	1.66667	3.72678	6	3.33333	5.7735	3
3	4	FK-Brillacidin	10	20	0	0	0	0	5	7.63763	6	10	10	3									Total	6.43208e+06	14
3	5	FK-Brillacidin	0	0	10	100	0	0	18.3333	36.7045	6	3.33333	5.7735	3
																							t-Test: Two-Sample Assuming Equal Variances					t-Test: Two-Sample Assuming Equal Variances
																							TBS v vehicle
																								Variable 1	Variable 2				Variable 1	Variable 2
																							Mean	828	202			Mean	828	3.33333
																							Variance	999509	145403			Variance	999509	16.6667
																							Observations	5	5			Observations	5	5
																							Pooled Variance	572456				Pooled Variance	499763
																							Hypothesized Mean Difference	0				Hypothesized Mean Difference	0
																							df	8				df	8
																							t Stat	1.3082				t Stat	1.84445
																							P(T<=t) one-tail	0.11357				P(T<=t) one-tail	0.0511724
																							t Critical one-tail	1.85955				t Critical one-tail	1.85955
																							P(T<=t) two-tail	0.227141				P(T<=t) two-tail	0.102345
																							t Critical two-tail	2.306				t Critical two-tail	2.306
