# Supplementary material for: A host defense peptide mimetic, brilacidin, potentiates caspofungin antifungal activity against human pathogenic fungi
Source: Nat Commun. 2023 Apr 12;14:2052. doi: 10.1038/s41467-023-37573-y (PMC10090755; doi:10.1038/s41467-023-37573-y)
Supplement: Supplementary file 4 — Source data file [file 41467_2023_37573_MOESM4_ESM.zip › Suppl figS1_RAW.xlsx]

## Sheet: suppl S1
	exp1									exp 2								exp 3
		BRI								BRI								BRI
		0	1.25	2.5	5	10	20	40	80	0	1.25	2.5	5	10	20	40	4	0	1.25	2.5	5	10	20	40	80
GEL	25	11.2586	34.1973	30.5799	23.1118	19.7404	21.4382	22.8352	28.8823	15.6566	38.6598	31.2548	28.5557	23.3366	25.5522	18.5522	25.555	9.55215	31.5567	32.2542	29.6653	18.7524	20.2513	25.2552	28.5125
	12.5	20.9445	31.1318	32.6997	30.3533	21.4381	21.0529	24.3668	35.7395	25.5565	31.6521	32.3365	33.3365	24.2266	21.2255	28.2542	26.3659	18.8854	31.0216	31.0216	31.2571	25.252	22.2175	24.2115	24.2686
	6.25	22.0411	33.9242	34.5089	33.9688	27.9841	29.2362	27.8236	38.0777	28.8857	32.5236	36.6527	31.2255	25.3366	27.2517	29.2252	25.4871	20.2251	31.5527	32.0216	34.5262	29.2362	35.2985	26.2587	35.0214
	3.125	36.8882	50.0278	65.2854	29.4354	29.2704	24.677	32.001	28.4828	50.5526	48.5527	60.5524	27.2266	27.5911	29.6625	28.4125	20.2541	35.5712	50.2574	67.3652	75.1552	29.2542	27.2541	38.2362	38.2351
	1.5625	92.3358	64.4689	64.7541	79.8757	72.9022	43.2235	25.6084	25.5672	89.9959	70.257	69.653	65.6699	68.6241	51.2266	25.5513	27.5521	92.2255	62.2651	61.5247	87.525	81.5258	51.2515	26.5541	24.5241
	0.78125	99.9999	73.1585	68.0831	69.4597	72.5285	78.2259	25.085	33.368	97.5516	71.266	61.2654	62.2257	70.256	82.2696	27.5522	29.1402	99.5157	75.1549	78.5215	75.2512	82.2248	84.2245	24.522	34.522
	0.390625	99.8975	55.9607	64.4181	46.618	45.808	47.4214	28.5757	28.3508	99.9899	68.5563	50.5522	51.1548	61.2236	55.5872	25.966	30.0022	97.2885	70.522	75.3269	57.2579	60.5785	53.2158	29.2652	28.2165
	0	99.0465	98.9986	98.9987	95.6599	97.2564	75.5587	50.5565	29.9958	99.546	94.2569	99.6598	97.5163	89.653	80.2255	48.2257	27.8857	99.2656	99.8541	98.5989	96.8552	97.3872	99.8957	60.2146	27.7463
	AVERAGE
		BRI
		0	1.25	2.5	5	10	20	40	80
GEL	25	12.1558	34.8046	31.363	27.1109	20.6098	22.4139	22.2142	27.6499
	12.5	21.7955	31.2685	32.0193	31.649	23.6389	21.4986	25.6108	28.7913
	6.25	23.7173	32.6668	34.3944	33.2402	27.519	30.5955	27.7692	32.8621
	3.125	41.004	49.6126	64.401	43.9391	28.7052	27.1979	32.8833	28.9907
	1.5625	91.519	65.6637	65.3106	77.6902	74.3507	48.5672	25.9046	25.8811
	0.78125	99.0224	73.1931	69.29	68.9789	75.0031	81.5733	25.7197	32.3434
	0.390625	99.0586	65.013	63.4324	51.6769	55.87	52.0748	27.9356	28.8565
	0	99.286	97.7032	99.0858	96.6771	94.7655	85.2266	52.9989	28.5426
