# Supplementary material for: A host defense peptide mimetic, brilacidin, potentiates caspofungin antifungal activity against human pathogenic fungi
Source: Nat Commun. 2023 Apr 12;14:2052. doi: 10.1038/s41467-023-37573-y (PMC10090755; doi:10.1038/s41467-023-37573-y)
Supplement: Supplementary file 4 — Source data file [file 41467_2023_37573_MOESM4_ESM.zip › Suppl figS3_RAW.xlsx]

## Sheet: Suppl figS3
	chsA																			chsB																			chsC
absolute values		WT						DmpkA						DcalA							WT						DmpkA						DcalA							WT						DmpkA
		biological replicate 1		biological replicate 2		biological replicate 3		biological replicate 1		biological replicate 2		biological replicate 3		biological replicate 1		biological replicate 2		biological replicate 3			biological replicate 1		biological replicate 2		biological replicate 3		biological replicate 1		biological replicate 2		biological replicate 3		biological replicate 1		biological replicate 2		biological replicate 3			biological replicate 1		biological replicate 2		biological replicate 3		biological replicate 1		biological replicate 2
		tech. replicate 1	tech. replicate 2	tech. replicate 1	tech. replicate 2	tech. replicate 1	tech. replicate 2	tech. replicate 1	tech. replicate 2	tech. replicate 1	tech. replicate 2	tech. replicate 1	tech. replicate 2	tech. replicate 1	tech. replicate 2	tech. replicate 1	tech. replicate 2	tech. replicate 1	tech. replicate 2		tech. replicate 1	tech. replicate 2	tech. replicate 1	tech. replicate 2	tech. replicate 1	tech. replicate 2	tech. replicate 1	tech. replicate 2	tech. replicate 1	tech. replicate 2	tech. replicate 1	tech. replicate 2	tech. replicate 1	tech. replicate 2	tech. replicate 1	tech. replicate 2	tech. replicate 1	tech. replicate 2		tech. replicate 1	tech. replicate 2	tech. replicate 1	tech. replicate 2	tech. replicate 1	tech. replicate 2	tech. replicate 1	tech. replicate 2	tech. replicate 1	tech. replicate 2
	ctrl	0.000153184	0.000191954	0.000212875	0.000325564	0.000236	0.00038296	0.00300429	0.000344921	0.000416795	0.000586263	0.000458	0.000563	0.000645686	0.000734901	0.000841687	0.000909589	0.000754	0.000866	ctrl	0.010336	0.0180983	0.0185005	0.0205578	0.021549	0.017522	0.00656061	0.00597068	0.00699257	0.00939537	0.00785	0.018552	0.0061766	0.00710288	0.00876743	0.0125491	0.025423	0.009874	ctrl	0.000818989	0.000831219	0.000877516	0.00102415	0.001478	0.000985	0.00603881	0.000889554	0.000522383	0.000652
	MM + 20µM BRI	0.0009471	0.00153784	0.00189556	0.00227162	0.00197559	0.00304003	0.000338054	0.000351197	0.000431127	0.000326285	0.000341318	0.000374518	0.000163775	0.00175246	0.0013473	0.000118537	0.000619593	0.000711424	MM + 20µM BRI	0.00360674	0.00535904	0.00918498	0.010996	0.0100315	0.0061703	0.00220691	0.00253548	0.00389907	0.00417629	0.00339567	0.00887752	0.00945298	0.0122132	0.0175291	0.0219887	0.0453934	0.0173059	MM + 20µM BRI	0.0006857	0.00213682	0.00403207	0.000791583	0.00195903	0.00320387	0.000706728	0.00132763	0.000882231	0.000898546
	MM + 40µM BRI	0.00225699	0.00253287	0.00314441	0.00425736	0.00363939	0.00460576	0.000660953	0.000576619	0.000499546	0.000674026	0.000455767	0.000594668	0.00117905	0.00128029	0.00228855	0.000550566	0.0012835	0.00152704	MM + 40µM BRI	0.00422148	0.00705503	0.0103475	0.013622	0.0143586	0.00624878	0.00233405	0.00342764	0.0046222	0.00535727	0.00433604	0.0101206	0.00622803	0.00530529	0.00923849	0.0242371	0.0303966	0.0116933	MM + 40µM BRI	0.00283313	0.00358549	0.00528442	0.00615979	0.00512682	0.00607731	0.00255821	0.00262618	0.00221223	0.00207397
	0.2µg/mL CAS	0.000420422	0.000611343	0.000940415	0.0011492	0.000676237	0.00140275	0.000226328	0.00020352	0.000198447	0.00116016	0.000385754	0.00044226	0.00033175	0.000326479	0.00116114	0.000310825	0.000494313	0.00057608	0.2µg/mL CAS	0.00316035	0.00549359	0.00606072	0.00607355	0.00651122	0.00529434	0.00171206	0.00207645	0.00305876	0.0034763	0.00263143	0.00653299	0.00685858	0.00826414	0.00796717	0.0153625	0.0278778	0.0109853	0.2µg/mL CAS	0.000187224	0.000349224	0.00036029	0.000415291	0.000349679	0.00045299	0.00105804	0.000488246	0.000832082	0.00098505
	MM + 20µM BRI + 0.2µg/mL CAS	0.00230341	0.00771667	0.00813161	0.00894048	0.00673641	0.0120855	0.000216311	0.000457362	0.000345477	0.000483488	0.000346533	0.000430989	0.000559822	0.000187368	0.000691716	0.000722341	0.000527751	0.000593686	MM + 20µM BRI + 0.2µg/mL CAS	0.00862775	0.00943849	0.0130663	0.0156394	0.0150531	0.0124151	0.000935864	0.00109723	0.0021503	0.00234785	0.00158766	0.00456162	0.00163524	0.00216759	0.00225654	0.00388418	0.00701395	0.00286598	MM + 20µM BRI + 0.2µg/mL CAS	0.000890119	0.00109202	0.00162314	0.00174976	0.00199927	0.00155872	0.0222278	0.00214037	0.00196692	0.00176849
	MM + 40µM BRI + 0.2µg/mL CAS	0.0027992	0.00316863	0.00416186	0.00436997	0.00361874	0.00625538	0.000793083	0.00075305	0.000734848	0.000908761	0.000732051	0.00075188	0.000186362	0.000189197	0.000227724	0.0003091	0.000207743	0.000251249	MM + 40µM BRI + 0.2µg/mL CAS	0.00632526	0.00800957	0.00844402	0.0101092	0.011043	0.00856008	0.00373726	0.00391262	0.00425762	0.00694688	0.00512195	0.0119823	0.000714802	0.000880195	0.000968923	0.000969863	0.000251383	0.00180149	MM + 40µM BRI + 0.2µg/mL CAS	0.00242452	0.00358124	0.0038876	0.00439506	0.00589066	0.00393569	0.00105426	0.00129299	0.00131164	0.00155437
normalized	ctrl	1	1	1	1	1	1	1	1	1	1	1	1	1	1	1	1	1	1	ctrl	1	1	1	1	1	1	1	1	1	1	1	1	1	1	1	1	1	1	ctrl	1	1	1	1	1	1	1	1	1	1
	MM + 20µM BRI	6.18277	8.01147	8.9046	6.97748	8.37116	7.93825	0.112524	1.0182	1.03439	0.556551	0.745236	0.665219	0.253645	2.38462	1.60072	0.130319	0.821741	0.821506	MM + 20µM BRI	0.348948	0.296107	0.496473	0.534883	0.465522	0.352146	0.336387	0.424655	0.557602	0.444506	0.432569	0.478521	1.53045	1.71948	1.99934	1.75222	1.78552	1.75267	MM + 20µM BRI	0.837251	2.5707	4.59487	0.772919	1.32546	3.25266	0.117031	1.49247	1.68886	1.37814
	MM + 40µM BRI	14.7338	13.1952	14.7712	13.0769	15.4211	12.0267	0.220003	1.67174	1.19854	1.1497	0.995125	1.05625	1.82603	1.74213	2.71901	0.605291	1.70226	1.76333	MM + 40µM BRI	0.408423	0.389817	0.559311	0.662623	0.666325	0.356625	0.355768	0.574079	0.661016	0.570203	0.552362	0.545526	1.00833	0.746921	1.05373	1.93139	1.19563	1.18426	MM + 40µM BRI	3.4593	4.31353	6.02202	6.01456	3.46875	6.16985	0.423629	2.95225	4.23488	3.18094
	0.2µg/mL CAS	2.74456	3.18484	4.41769	3.52988	2.86541	3.66293	0.0753349	0.590049	0.476126	1.97891	0.842257	0.785543	0.513794	0.444249	1.37954	0.341721	0.655587	0.665219	0.2µg/mL CAS	0.30576	0.303542	0.327599	0.295438	0.302159	0.302154	0.260961	0.347774	0.437431	0.370001	0.335214	0.352145	1.11041	1.16349	0.908724	1.2242	1.09656	1.11255	0.2µg/mL CAS	0.228603	0.420135	0.41058	0.405499	0.236589	0.459888	0.175207	0.548866	1.59286	1.51081
	MM + 20µM BRI + 0.2µg/mL CAS	15.0369	40.2005	38.199	27.4615	28.5441	31.5582	0.0720008	1.32599	0.828889	0.824695	0.756621	0.765521	0.867018	0.254957	0.821821	0.79414	0.699935	0.68555	MM + 20µM BRI + 0.2µg/mL CAS	0.834725	0.521513	0.70627	0.760755	0.698552	0.708541	0.142649	0.18377	0.307512	0.249894	0.20225	0.245883	0.264748	0.30517	0.257377	0.30952	0.27589	0.290255	MM + 20µM BRI + 0.2µg/mL CAS	1.08685	1.31376	1.84969	1.7085	1.35269	1.58246	3.68082	2.40611	3.76529	2.71241
	MM + 40µM BRI + 0.2µg/mL CAS	18.2734	16.5072	19.5508	13.4228	15.3337	16.3343	0.263983	2.18325	1.76309	1.55009	1.59837	1.33549	0.288626	0.257446	0.270557	0.339824	0.275521	0.290125	MM + 40µM BRI + 0.2µg/mL CAS	0.611962	0.442559	0.456422	0.491745	0.512459	0.488533	0.569652	0.655305	0.608878	0.739393	0.652478	0.645879	0.115727	0.123921	0.110514	0.0772857	0.009888	0.182448	MM + 40µM BRI + 0.2µg/mL CAS	2.96038	4.30842	4.43024	4.29143	3.98556	3.99562	0.174581	1.45353	2.51088	2.384
		chsA																			chsB																			chsC
		WT						DmpkA						DcalA							WT						DmpkA						DcalA							WT						DmpkA
	n=3	biological replicate 1		biological replicate 2		biological replicate 3		biological replicate 1		biological replicate 2		biological replicate 3		biological replicate 1		biological replicate 2		biological replicate 3			biological replicate 1		biological replicate 2		biological replicate 3		biological replicate 1		biological replicate 2		biological replicate 3		biological replicate 1		biological replicate 2		biological replicate 3			biological replicate 1		biological replicate 2		biological replicate 3		biological replicate 1		biological replicate 2
		average	sd	average	sd	average	sd	average	sd	average	sd	average	sd	average	sd	average	sd	average	sd		average	sd	average	sd	average	sd	average	sd	average	sd	average	sd	average	sd	average	sd	average	sd		average	sd	average	sd	average	sd	average	sd	average	sd
data for statistical analysis	ctrl	1	0	1	0	1	0	1	0	1	0	1	0	1	0	1	0	1	0		1	0	1	0	1	0	1	0	1	0	1	0	1	0	1	0	1	0		1	0	1	0	1	0	1	0	1	0
	MM + 20µM BRI	7.09712	0.914354	7.94104	0.963558	8.1547	0.216455	0.56536	0.452836	0.795469	0.238917	0.705228	0.0400084	1.31913	1.06549	0.865518	0.735199	0.821624	0.000117442		0.322528	0.0264203	0.515678	0.0192052	0.408834	0.0566879	0.380521	0.044134	0.501054	0.0565483	0.455545	0.022976	1.62496	0.0945135	1.87578	0.123561	1.7691	0.016427		1.70398	0.866727	2.68389	1.91098	2.28906	0.963598	0.804748	0.687718	1.5335	0.15536
	MM + 40µM BRI	13.9645	0.769336	13.924	0.847154	13.7239	1.69719	0.945872	0.725869	1.17412	0.0244198	1.02569	0.030562	1.78408	0.0419518	1.66215	1.05686	1.73279	0.0305343		0.39912	0.00930308	0.610967	0.0516559	0.511475	0.15485	0.464923	0.109156	0.61561	0.0454061	0.548944	0.003418	0.877624	0.130703	1.49256	0.43883	1.18994	0.005688		3.88642	0.427117	6.01829	0.0037332	4.8193	1.35055	1.68794	1.26431	3.70791	0.526972
	0.2µg/mL CAS	2.9647	0.220139	3.97379	0.443906	3.26417	0.398757	0.332692	0.257357	1.22752	0.751393	0.8139	0.0283572	0.479022	0.0347728	0.860632	0.518911	0.660403	0.00481572		0.304651	0.00110936	0.311519	0.0160801	0.302156	2.37e-06	0.304368	0.0434066	0.403716	0.0337149	0.34368	0.0084655	1.13695	0.0265391	1.06646	0.157736	1.10456	0.0079975		0.324369	0.0957657	0.408039	0.00254022	0.348239	0.11165	0.362037	0.186829	1.55184	0.0410222
	MM + 20µM BRI + 0.2µg/mL CAS	27.6187	12.5818	32.8303	5.36877	30.0511	1.50702	0.698996	0.626995	0.826792	0.00209671	0.761071	0.00445	0.560987	0.30603	0.80798	0.0138401	0.692742	0.00719277		0.678119	0.156606	0.733513	0.0272427	0.703547	0.00499443	0.163209	0.0205603	0.278703	0.0288087	0.224067	0.0218165	0.284959	0.020211	0.283449	0.0260714	0.283073	0.0071825		1.2003	0.113453	1.7791	0.0705948	1.46757	0.114886	3.04346	0.637353	3.23885	0.526439
	MM + 40µM BRI + 0.2µg/mL CAS	17.3903	0.883125	16.4868	3.06399	15.834	0.500316	1.22362	0.959634	1.65659	0.106499	1.46693	0.131438	0.273036	0.01559	0.305191	0.0346337	0.282823	0.00730202		0.52726	0.0847013	0.474084	0.0176616	0.500496	0.0119628	0.612478	0.0428266	0.674136	0.0652579	0.649178	0.0032995	0.119824	0.00409671	0.0938998	0.0166141	0.096168	0.08628		3.6344	0.674019	4.36084	0.0694014	3.99059	0.00503	0.814055	0.639475	2.44744	0.06344
[truncated: 104 more columns]
